# Supplementary material for: Benzene-1,3,5-triyl tribenzoate
Source: Acta Crystallogr Sect E Struct Rep Online. 2013 Nov 27;69(Pt 12):o1822–3. doi: 10.1107/S1600536813031462 (PMC3885072; doi:10.1107/S1600536813031462)
Supplement: Supplementary file 1 [file e-69-o1822-sup1.cif]

##############################################################################
#                                                                            #
# This CIF contains the data in a paper accepted for publication in          #
# Acta Crystallographica Section E. It conforms to the requirements of       #
# Notes for Authors for Acta Crystallographica Section E, and has been       #
# peer reviewed under the auspices of the IUCr Commission on Journals.       #
#                                                                            #
# Full details of the Crystallographic Information File format               #
# are given in the paper "The Crystallographic Information File (CIF):       #
# a New Standard Archive File for Crystallography" by S. R. Hall, F. H.      #
# Allen and I. D. Brown [Acta Cryst. (1991), A47, 655-685].                  #
#                                                                            #
# The current version of the core CIF dictionary is obtainable from          #
# ftp://ftp.iucr.org/pub/cif_core.dic.                                       #
#                                                                            #
# Software is freely available for graphical display of the structure(s)     #
# in this CIF. For information consult the CIF software page                 #
# http://www.iucr.org/resources/cif/software.                                #
#                                                                            #
# This file may be used for bona fide research purposes within the           #
# scientific community so long as proper attribution is given to the journal # 
# article from which it was obtained.                                        #
#                                                                            #
##############################################################################
data_I
_journal_date_recd_electronic     2013-11-08
_journal_date_accepted     2013-11-18
_journal_name_full     'Acta Crystallographica, Section E'
_journal_year     2013
_journal_volume     69
_journal_issue     12
_journal_page_first     o1822
_journal_page_last     o1823
_journal_paper_category     QO
_journal_paper_doi     10.1107/S1600536813031462
_journal_coeditor_code     PK2503
_publ_contact_author_name     'Peter W. R. Corfield'
_publ_contact_author_address
; Department of Chemistry
 Fordham University
 441 East Fordham Road
 Bronx, NY 10458
 USA
;
_publ_contact_author_email     pcorfield@fordham.edu
_publ_contact_author_fax     '01(718)8174432'
_publ_contact_author_phone     '01(718)8174454'
_publ_section_title
;
Benzene-1,3,5-triyl tribenzoate
;
loop_
    _publ_author_name
    _publ_author_address
    'Corfield, Peter W. R.'
; Department of Chemistry
 Fordham University
 441 East Fordham Road
 Bronx, NY 10458
 USA
;
    'Balija, Amy M.'
; Department of Chemistry
 Fordham University
 441 East Fordham Road
 Bronx, NY 10458
 USA
;
_database_code_depnum_ccdc_archive     'CCDC 972575'
_chemical_name_systematic
;
Benzene-1,3,5-triyl tribenzoate
;
_chemical_name_common     'phloroglucinol tribenzoate'
_chemical_formula_moiety     'C27 H18 O6'
_chemical_formula_sum     'C27 H18 O6'
_chemical_formula_iupac     'C27 H18 O6'
_chemical_formula_weight     438.41
_chemical_melting_point     ?
_symmetry_cell_setting     monoclinic
_symmetry_space_group_name_H-M     'P 21/c'
_symmetry_space_group_name_Hall     '-P 2ybc'
loop_
    _symmetry_equiv_pos_as_xyz
    'x, y, z'
    'x, -y+1/2, z+1/2'
    '-x, -y, -z'
    '-x, y-1/2, -z-1/2'
_cell_length_a     23.128(5)
_cell_length_b     6.332(2)
_cell_length_c     15.030(3)
_cell_angle_alpha     90.00
_cell_angle_beta     103.22(2)
_cell_angle_gamma     90.00
_cell_volume     2142.8(9)
_cell_formula_units_Z     4
_cell_measurement_reflns_used     25
_cell_measurement_theta_min     3.6
_cell_measurement_theta_max     20.3
_cell_measurement_temperature     295(2)
_exptl_crystal_description     'plate cut from large crystal'
_exptl_crystal_colour     'colourless'
_exptl_crystal_size_max     0.4
_exptl_crystal_size_mid     0.4
_exptl_crystal_size_min     0.13
_exptl_crystal_density_diffrn     1.359
_exptl_crystal_density_method     'not measured'
_exptl_crystal_F_000     912
_exptl_absorpt_coefficient_mu     0.096
_exptl_absorpt_correction_type     none
_diffrn_ambient_temperature     295(2)
_diffrn_radiation_type     MoK\a
_diffrn_radiation_wavelength     0.71070
_diffrn_radiation_source     'fine-focus sealed tube'
_diffrn_radiation_monochromator     graphite
_diffrn_measurement_device_type     'Enraf--Nonius CAD-4'
_diffrn_measurement_method     '\q/2\q scans'
_diffrn_reflns_number     4950
_diffrn_reflns_av_R_equivalents     0.0210
_diffrn_reflns_av_sigmaI/netI     0.0847
_diffrn_reflns_theta_min     1.81
_diffrn_reflns_theta_max     24.98
_diffrn_reflns_theta_full     24.98
_diffrn_measured_fraction_theta_max     0.999
_diffrn_measured_fraction_theta_full     0.999
_diffrn_reflns_limit_h_min     -27
_diffrn_reflns_limit_h_max     26
_diffrn_reflns_limit_k_min     0
_diffrn_reflns_limit_k_max     7
_diffrn_reflns_limit_l_min     0
_diffrn_reflns_limit_l_max     17
_diffrn_standards_number     3
_diffrn_standards_interval_time     120
_diffrn_standards_decay_%     0.5(4)
loop_
    _diffrn_standard_refln_index_h
    _diffrn_standard_refln_index_k
    _diffrn_standard_refln_index_l
    4 0 0
    1 0 -4
    0 4 0
_refine_special_details
;
Refinement of <i>F</i>^2^ against ALL reflections. The weighted <i>R</i>-factor
<i>wR</i> and goodness of fit <i>S</i> are based on <i>F</i>^2^, conventional
<i>R</i>-factors <i>R</i> are based on <i>F</i>, with <i>F</i> set to zero for
negative <i>F</i>^2^. The threshold expression of <i>F</i>^2^ >
\s(<i>F</i>^2^) is used only for calculating <i>R</i>-factors(gt) <i>etc</i>.
and is not relevant to the choice of reflections for refinement.
<i>R</i>-factors based on <i>F</i>^2^ are statistically about twice as large
as those based on <i>F</i>, and <i>R</i>- factors based on ALL data will be
even larger.
;
_reflns_number_total     3775
_reflns_number_gt     2096
_reflns_threshold_expression     I>2\s(I)
_refine_ls_structure_factor_coef     Fsqd
_refine_ls_matrix_type     full
_refine_ls_R_factor_all     0.1164
_refine_ls_R_factor_gt     0.0401
_refine_ls_wR_factor_gt     0.0913
_refine_ls_wR_factor_ref     0.1137
_refine_ls_goodness_of_fit_ref     1.026
_refine_ls_restrained_S_all     1.027
_refine_ls_number_reflns     3775
_refine_ls_number_parameters     295
_refine_ls_number_restraints     2
_refine_ls_hydrogen_treatment     constr
_refine_ls_weighting_scheme     calc
_refine_ls_weighting_details
         'calc w=1/[\s^2^(Fo^2^)+(0.0000P)^2^+0.4500P] where P=(Fo^2^+2Fc^2^)/3'
_atom_sites_solution_hydrogens     geom
_atom_sites_solution_primary     direct
_refine_ls_shift/su_max     0.000
_refine_ls_shift/su_mean     0.000
_refine_diff_density_max     0.154
_refine_diff_density_min     -0.163
_refine_ls_extinction_method     'SHELXL97 (Sheldrick, 2008)'
_refine_ls_extinction_coef     0.0067(7)
_refine_ls_extinction_expression
                                  'Fc^*^=kFc[1+0.001xFc^2^\l^3^/sin(2\q)]^-1/4^'
loop_
    _atom_type_symbol
    _atom_type_description
    _atom_type_scat_dispersion_real
    _atom_type_scat_dispersion_imag
    _atom_type_scat_source
    'O' 'O' 0.0106 0.0060
                         'International Tables Vol C Tables 4.2.6.8 and 6.1.1.4'
    'C' 'C' 0.0033 0.0016
                         'International Tables Vol C Tables 4.2.6.8 and 6.1.1.4'
    'H' 'H' 0.0000 0.0000
                         'International Tables Vol C Tables 4.2.6.8 and 6.1.1.4'
_computing_data_collection     'CAD-4 Software (Enraf--Nonius, 1989)'
_computing_cell_refinement     'CAD-4 Software (Enraf--Nonius, 1989)'
_computing_data_reduction
;
data reduction followed procedures in Corfield <i>et al.</i> (1973);
data were averaged with a local version of <i>SORTAV</i> (Blessing,
1989)
;
_computing_structure_solution     'SHELXS97 (Sheldrick, 2008)'
_computing_structure_refinement     'SHELXL97 (Sheldrick, 2008)'
_computing_molecular_graphics     'ORTEPIII (Burnett & Johnson, 1996)'
_computing_publication_material     'SHELXL97 (Sheldrick, 2008)'
loop_
    _atom_site_type_symbol
    _atom_site_label
    _atom_site_fract_x
    _atom_site_fract_y
    _atom_site_fract_z
    _atom_site_U_iso_or_equiv
    _atom_site_adp_type
    _atom_site_calc_flag
    _atom_site_refinement_flags
    _atom_site_occupancy
    _atom_site_symmetry_multiplicity
    _atom_site_disorder_assembly
    _atom_site_disorder_group
    O O1 0.35661(7) 0.5340(3) 0.49441(10) 0.0470(4) Uani d . 1 1 . .
    O O2 0.15556(7) 0.3414(3) 0.35077(11) 0.0486(4) Uani d . 1 1 . .
    O O3 0.24069(7) 0.9621(3) 0.25815(12) 0.0538(5) Uani d D 1 1 . .
    O O4 0.37050(8) 0.2080(3) 0.44526(14) 0.0740(6) Uani d . 1 1 . .
    O O5 0.11874(8) 0.5541(3) 0.44322(14) 0.0719(6) Uani d . 1 1 . .
    C C1 0.30356(10) 0.5610(4) 0.42800(15) 0.0405(6) Uani d . 1 1 A .
    C C2 0.25623(10) 0.4259(4) 0.42122(16) 0.0438(6) Uani d . 1 1 . .
    H H2 0.2590 0.3050 0.4571 0.053 Uiso calc R 1 1 . .
    C C3 0.20481(10) 0.4767(4) 0.35957(16) 0.0421(6) Uani d . 1 1 A .
    C C4 0.19981(10) 0.6514(4) 0.30364(16) 0.0436(6) Uani d . 1 1 . .
    H H4 0.1646 0.6809 0.2614 0.052 Uiso calc R 1 1 A .
    C C5 0.24860(10) 0.7809(4) 0.31228(15) 0.0416(6) Uani d . 1 1 A .
    C C6 0.30092(10) 0.7405(4) 0.37541(15) 0.0429(6) Uani d . 1 1 . .
    H H6 0.3333 0.8312 0.3822 0.051 Uiso calc R 1 1 A .
    C C7 0.38779(10) 0.3519(4) 0.49572(17) 0.0455(6) Uani d . 1 1 . .
    C C8 0.11408(10) 0.3985(4) 0.39679(17) 0.0466(6) Uani d . 1 1 . .
    C C10 0.44494(5) 0.3584(3) 0.56490(10) 0.0428(6) Uani d G 1 1 . .
    C C11 0.47896(7) 0.1775(2) 0.57685(11) 0.0577(7) Uani d G 1 1 . .
    H H11 0.4646 0.0550 0.5453 0.069 Uiso calc R 1 1 . .
    C C12 0.53426(7) 0.1781(3) 0.63561(13) 0.0669(8) Uani d G 1 1 . .
    H H12 0.5572 0.0560 0.6437 0.080 Uiso calc R 1 1 . .
    C C13 0.55554(6) 0.3595(3) 0.68242(11) 0.0650(8) Uani d G 1 1 . .
    H H13 0.5929 0.3599 0.7221 0.078 Uiso calc R 1 1 . .
    C C14 0.52152(7) 0.5404(3) 0.67047(11) 0.0642(8) Uani d G 1 1 . .
    H H14 0.5359 0.6629 0.7021 0.077 Uiso calc R 1 1 . .
    C C15 0.46622(7) 0.5399(2) 0.61171(12) 0.0551(7) Uani d G 1 1 . .
    H H15 0.4433 0.6620 0.6036 0.066 Uiso calc R 1 1 . .
    C C16 0.06392(6) 0.2479(2) 0.38278(11) 0.0440(6) Uani d G 1 1 . .
    C C17 0.06666(6) 0.0496(3) 0.34617(11) 0.0513(7) Uani d G 1 1 . .
    H H17 0.1011 0.0056 0.3296 0.062 Uiso calc R 1 1 . .
    C C18 0.01834(8) -0.0835(2) 0.33404(12) 0.0607(8) Uani d G 1 1 . .
    H H18 0.0202 -0.2173 0.3093 0.073 Uiso calc R 1 1 . .
    C C19 -0.03272(7) -0.0183(3) 0.35852(13) 0.0720(9) Uani d G 1 1 . .
    H H19 -0.0653 -0.1081 0.3503 0.086 Uiso calc R 1 1 . .
    C C20 -0.03546(6) 0.1800(3) 0.39513(13) 0.0749(9) Uani d G 1 1 . .
    H H20 -0.0699 0.2239 0.4116 0.090 Uiso calc R 1 1 . .
    C C21 0.01286(7) 0.3131(2) 0.40725(12) 0.0599(8) Uani d G 1 1 . .
    H H21 0.0110 0.4469 0.4320 0.072 Uiso calc R 1 1 . .
    C C22A 0.26207(19) 1.2348(5) 0.1664(2) 0.0428(10) Uani d P 0.869(3) 1 A 1
    C C23A 0.30488(14) 1.3733(8) 0.1497(2) 0.0522(9) Uani d P 0.869(3) 1 A 1
    H H23A 0.3449 1.3461 0.1738 0.063 Uiso calc PR 0.869(3) 1 A 1
    C C24A 0.2879(2) 1.5522(7) 0.0970(3) 0.0608(9) Uani d P 0.869(3) 1 A 1
    H H24A 0.3165 1.6471 0.0872 0.073 Uiso calc PR 0.869(3) 1 A 1
    C C25A 0.2294(3) 1.5889(6) 0.0596(3) 0.0573(9) Uani d P 0.869(3) 1 A 1
    H H25A 0.2183 1.7081 0.0236 0.069 Uiso calc PR 0.869(3) 1 A 1
    C C26A 0.18673(18) 1.4519(10) 0.0746(3) 0.0561(9) Uani d P 0.869(3) 1 A 1
    H H26A 0.1470 1.4774 0.0478 0.067 Uiso calc PR 0.869(3) 1 A 1
    C C27A 0.20245(17) 1.2766(7) 0.1291(3) 0.0487(10) Uani d P 0.869(3) 1 A 1
    H H27A 0.1733 1.1866 0.1408 0.058 Uiso calc PR 0.869(3) 1 A 1
    C C9A 0.28368(12) 1.0471(5) 0.22254(18) 0.0428(7) Uani d P 0.869(3) 1 A 1
    O O6A 0.33266(8) 0.9761(4) 0.23489(14) 0.0620(7) Uani d P 0.869(3) 1 A 1
    C C27B 0.2213(18) 1.234(3) 0.1497(18) 0.0487(10) Uani d PGD 0.131(3) 1 A 2
    C C22B 0.2801(15) 1.294(4) 0.1727(14) 0.0428(10) Uani d PG 0.131(3) 1 A 2
    H H22B 0.3076 1.2125 0.2132 0.051 Uiso calc PR 0.131(3) 1 A 2
    C C23B 0.2982(8) 1.475(5) 0.136(2) 0.0522(9) Uani d PG 0.131(3) 1 A 2
    H H23B 0.3379 1.5149 0.1511 0.063 Uiso calc PR 0.131(3) 1 A 2
    C C24B 0.2575(17) 1.595(3) 0.0756(18) 0.0608(9) Uani d PG 0.131(3) 1 A 2
    H H24B 0.2697 1.7173 0.0506 0.073 Uiso calc PR 0.131(3) 1 A 2
    C C25B 0.1986(14) 1.536(4) 0.0526(14) 0.0573(9) Uani d PG 0.131(3) 1 A 2
    H H25B 0.1711 1.6174 0.0121 0.069 Uiso calc PR 0.131(3) 1 A 2
    C C26B 0.1805(8) 1.355(5) 0.090(2) 0.0561(9) Uani d PG 0.131(3) 1 A 2
    H H26B 0.1408 1.3150 0.0742 0.067 Uiso calc PR 0.131(3) 1 A 2
    O O6B 0.1535(6) 0.978(2) 0.1877(11) 0.077(5) Uani d P 0.131(3) 1 A 2
    C C9B 0.1998(8) 1.048(3) 0.1964(12) 0.059(6) Uiso d PD 0.131(3) 1 A 2
loop_
    _atom_site_aniso_label
    _atom_site_aniso_U_11
    _atom_site_aniso_U_22
    _atom_site_aniso_U_33
    _atom_site_aniso_U_12
    _atom_site_aniso_U_13
    _atom_site_aniso_U_23
    O1 0.0475(9) 0.0382(10) 0.0499(10) 0.0048(8) 0.0003(8) 0.0000(8)
    O2 0.0472(9) 0.0429(10) 0.0581(10) -0.0123(9) 0.0169(8) -0.0070(9)
    O3 0.0517(10) 0.0453(11) 0.0634(11) 0.0024(9) 0.0110(9) 0.0177(9)
    O4 0.0591(12) 0.0552(13) 0.0993(16) 0.0053(10) 0.0007(11) -0.0290(12)
    O5 0.0679(12) 0.0612(13) 0.0925(15) -0.0157(10) 0.0308(11) -0.0328(12)
    C1 0.0396(13) 0.0417(15) 0.0382(13) 0.0046(11) 0.0044(10) -0.0013(12)
    C2 0.0507(15) 0.0372(14) 0.0445(13) -0.0026(12) 0.0130(11) 0.0032(12)
    C3 0.0413(13) 0.0388(14) 0.0464(14) -0.0048(12) 0.0106(11) -0.0036(12)
    C4 0.0388(13) 0.0474(15) 0.0432(14) 0.0005(12) 0.0064(10) -0.0012(13)
    C5 0.0421(14) 0.0372(14) 0.0458(14) 0.0020(11) 0.0104(11) 0.0058(12)
    C6 0.0429(13) 0.0395(15) 0.0457(13) -0.0029(12) 0.0091(11) 0.0012(12)
    C7 0.0461(14) 0.0397(15) 0.0522(15) -0.0017(13) 0.0141(12) -0.0001(13)
    C8 0.0441(14) 0.0472(17) 0.0472(14) -0.0001(12) 0.0075(12) -0.0017(13)
    C10 0.0406(13) 0.0410(15) 0.0482(14) 0.0024(12) 0.0128(11) 0.0026(12)
    C11 0.0518(16) 0.0458(17) 0.0748(19) 0.0068(13) 0.0128(14) 0.0017(15)
    C12 0.0577(18) 0.060(2) 0.080(2) 0.0194(16) 0.0112(15) 0.0102(17)
    C13 0.0492(16) 0.082(2) 0.0601(17) 0.0045(17) 0.0057(14) 0.0026(17)
    C14 0.0582(17) 0.062(2) 0.0667(18) -0.0016(16) 0.0022(14) -0.0092(16)
    C15 0.0545(16) 0.0495(17) 0.0576(16) 0.0083(14) 0.0051(13) -0.0015(14)
    C16 0.0443(14) 0.0437(16) 0.0423(13) -0.0037(12) 0.0065(11) 0.0015(12)
    C17 0.0471(15) 0.0463(17) 0.0584(16) -0.0013(13) 0.0076(12) 0.0043(14)
    C18 0.0631(18) 0.0492(18) 0.0644(18) -0.0142(15) 0.0033(15) -0.0014(15)
    C19 0.0600(18) 0.080(2) 0.074(2) -0.0318(18) 0.0125(15) 0.0009(18)
    C20 0.0544(17) 0.091(3) 0.085(2) -0.0153(18) 0.0282(16) -0.002(2)
    C21 0.0575(16) 0.0639(19) 0.0622(17) -0.0062(15) 0.0220(14) -0.0067(15)
    C22A 0.052(3) 0.038(2) 0.0378(14) 0.0008(15) 0.0095(14) 0.0018(14)
    C23A 0.0564(19) 0.047(2) 0.0508(18) -0.006(2) 0.0064(15) 0.0091(19)
    C24A 0.073(3) 0.048(2) 0.059(2) -0.010(2) 0.010(2) 0.0138(18)
    C25A 0.075(3) 0.045(2) 0.0516(18) 0.0102(19) 0.015(2) 0.0108(16)
    C26A 0.0589(18) 0.058(3) 0.0516(19) 0.0195(19) 0.0123(15) 0.004(2)
    C27A 0.049(2) 0.0471(19) 0.052(2) 0.0086(18) 0.0165(19) 0.0037(17)
    C9A 0.0424(16) 0.0424(17) 0.0438(16) -0.0015(15) 0.0103(13) 0.0017(14)
    O6A 0.0471(13) 0.0663(16) 0.0751(15) 0.0141(11) 0.0191(11) 0.0256(12)
    C27B 0.049(2) 0.0471(19) 0.052(2) 0.0086(18) 0.0165(19) 0.0037(17)
    C22B 0.052(3) 0.038(2) 0.0378(14) 0.0008(15) 0.0095(14) 0.0018(14)
    C23B 0.0564(19) 0.047(2) 0.0508(18) -0.006(2) 0.0064(15) 0.0091(19)
    C24B 0.073(3) 0.048(2) 0.059(2) -0.010(2) 0.010(2) 0.0138(18)
    C25B 0.075(3) 0.045(2) 0.0516(18) 0.0102(19) 0.015(2) 0.0108(16)
    C26B 0.0589(18) 0.058(3) 0.0516(19) 0.0195(19) 0.0123(15) 0.004(2)
    O6B 0.042(8) 0.069(11) 0.119(13) -0.003(8) 0.017(8) 0.032(10)
_geom_special_details
;
All e.s.d.'s (except the e.s.d. in the dihedral angle between two l.s. planes)
are estimated using the full covariance matrix. The cell e.s.d.'s are taken
into account individually in the estimation of e.s.d.'s in distances, angles
and torsion angles; correlations between e.s.d.'s in cell parameters are only
used when they are defined by crystal symmetry. An approximate (isotropic)
treatment of cell e.s.d.'s is used for estimating e.s.d.'s involving l.s.
planes.
;
loop_
    _geom_bond_atom_site_label_1
    _geom_bond_atom_site_label_2
    _geom_bond_site_symmetry_2
    _geom_bond_distance
    _geom_bond_publ_flag
    O1 C7 . 1.357(3) ?
    O1 C1 . 1.404(3) ?
    O2 C8 . 1.354(3) ?
    O2 C3 . 1.407(3) ?
    O3 C9B . 1.285(15) ?
    O3 C5 . 1.394(3) ?
    O3 C9A . 1.345(3) ?
    O4 C7 . 1.194(3) ?
    O5 C8 . 1.198(3) ?
    C1 C6 . 1.378(3) ?
    C1 C2 . 1.374(3) ?
    C2 C3 . 1.368(3) ?
    C2 H2 . 0.9300 ?
    C3 C4 . 1.378(3) ?
    C4 C5 . 1.377(3) ?
    C4 H4 . 0.9300 ?
    C5 C6 . 1.380(3) ?
    C6 H6 . 0.9300 ?
    C7 C10 . 1.484(3) ?
    C8 C16 . 1.479(3) ?
    C10 C11 . 1.3780 ?
    C10 C15 . 1.3781 ?
    C11 C12 . 1.3780 ?
    C11 H11 . 0.9300 ?
    C12 C13 . 1.3780 ?
    C12 H12 . 0.9300 ?
    C13 C14 . 1.3780 ?
    C13 H13 . 0.9300 ?
    C14 C15 . 1.3781 ?
    C14 H14 . 0.9300 ?
    C15 H15 . 0.9300 ?
    C16 C17 . 1.3780 ?
    C16 C21 . 1.3781 ?
    C17 C18 . 1.3780 ?
    C17 H17 . 0.9300 ?
    C18 C19 . 1.3780 ?
    C18 H18 . 0.9300 ?
    C19 C20 . 1.3780 ?
    C19 H19 . 0.9300 ?
    C20 C21 . 1.3780 ?
    C20 H20 . 0.9300 ?
    C21 H21 . 0.9300 ?
    C22A C23A . 1.388(4) ?
    C22A C27A . 1.390(4) ?
    C22A C9A . 1.477(4) ?
    C23A C24A . 1.386(4) ?
    C23A H23A . 0.9300 ?
    C24A C25A . 1.362(5) ?
    C24A H24A . 0.9300 ?
    C25A C26A . 1.371(5) ?
    C25A H25A . 0.9300 ?
    C26A C27A . 1.378(5) ?
    C26A H26A . 0.9300 ?
    C27A H27A . 0.9300 ?
    C9A O6A . 1.193(3) ?
    C27B C22B . 1.3780 ?
    C27B C26B . 1.3781 ?
    C27B C9B . 1.514(16) ?
    C22B C23B . 1.3780 ?
    C22B H22B . 0.9300 ?
    C23B C24B . 1.3780 ?
    C23B H23B . 0.9300 ?
    C24B C25B . 1.3780 ?
    C24B H24B . 0.9300 ?
    C25B C26B . 1.3780 ?
    C25B H25B . 0.9300 ?
    C26B H26B . 0.9300 ?
    O6B C9B . 1.14(2) ?
loop_
    _geom_angle_atom_site_label_1
    _geom_angle_atom_site_label_2
    _geom_angle_atom_site_label_3
    _geom_angle_site_symmetry_1
    _geom_angle_site_symmetry_3
    _geom_angle
    _geom_angle_publ_flag
    C7 O1 C1 . . 119.26(19) ?
    C8 O2 C3 . . 116.22(19) ?
    C9B O3 C5 . . 138.3(9) ?
    C9B O3 C9A . . 91.9(8) ?
    C5 O3 C9A . . 123.5(2) ?
    C6 C1 C2 . . 122.7(2) ?
    C6 C1 O1 . . 115.2(2) ?
    C2 C1 O1 . . 121.9(2) ?
    C1 C2 C3 . . 117.3(2) ?
    C1 C2 H2 . . 121.4 ?
    C3 C2 H2 . . 121.4 ?
    C4 C3 C2 . . 122.7(2) ?
    C4 C3 O2 . . 118.6(2) ?
    C2 C3 O2 . . 118.7(2) ?
    C3 C4 C5 . . 117.9(2) ?
    C3 C4 H4 . . 121.1 ?
    C5 C4 H4 . . 121.1 ?
    C4 C5 C6 . . 121.7(2) ?
    C4 C5 O3 . . 116.1(2) ?
    C6 C5 O3 . . 122.1(2) ?
    C1 C6 C5 . . 117.7(2) ?
    C1 C6 H6 . . 121.2 ?
    C5 C6 H6 . . 121.2 ?
    O4 C7 O1 . . 122.6(2) ?
    O4 C7 C10 . . 125.5(2) ?
    O1 C7 C10 . . 111.8(2) ?
    O5 C8 O2 . . 122.5(2) ?
    O5 C8 C16 . . 125.2(2) ?
    O2 C8 C16 . . 112.3(2) ?
    C11 C10 C15 . . 120.0 ?
    C11 C10 C7 . . 117.32(15) ?
    C15 C10 C7 . . 122.53(15) ?
    C12 C11 C10 . . 120.0 ?
    C12 C11 H11 . . 120.0 ?
    C10 C11 H11 . . 120.0 ?
    C11 C12 C13 . . 120.0 ?
    C11 C12 H12 . . 120.0 ?
    C13 C12 H12 . . 120.0 ?
    C12 C13 C14 . . 120.0 ?
    C12 C13 H13 . . 120.0 ?
    C14 C13 H13 . . 120.0 ?
    C15 C14 C13 . . 120.0 ?
    C15 C14 H14 . . 120.0 ?
    C13 C14 H14 . . 120.0 ?
    C14 C15 C10 . . 120.0 ?
    C14 C15 H15 . . 120.0 ?
    C10 C15 H15 . . 120.0 ?
    C17 C16 C21 . . 120.0 ?
    C17 C16 C8 . . 122.56(15) ?
    C21 C16 C8 . . 117.44(15) ?
    C16 C17 C18 . . 120.0 ?
    C16 C17 H17 . . 120.0 ?
    C18 C17 H17 . . 120.0 ?
    C19 C18 C17 . . 120.0 ?
    C19 C18 H18 . . 120.0 ?
    C17 C18 H18 . . 120.0 ?
    C20 C19 C18 . . 120.0 ?
    C20 C19 H19 . . 120.0 ?
    C18 C19 H19 . . 120.0 ?
    C21 C20 C19 . . 120.0 ?
    C21 C20 H20 . . 120.0 ?
    C19 C20 H20 . . 120.0 ?
    C20 C21 C16 . . 120.0 ?
    C20 C21 H21 . . 120.0 ?
    C16 C21 H21 . . 120.0 ?
    C23A C22A C27A . . 119.3(3) ?
    C23A C22A C9A . . 116.7(4) ?
    C27A C22A C9A . . 124.0(4) ?
    C22A C23A C24A . . 120.0(3) ?
    C22A C23A H23A . . 120.0 ?
    C24A C23A H23A . . 120.0 ?
    C25A C24A C23A . . 120.0(3) ?
    C25A C24A H24A . . 120.0 ?
    C23A C24A H24A . . 120.0 ?
    C24A C25A C26A . . 120.6(3) ?
    C24A C25A H25A . . 119.7 ?
    C26A C25A H25A . . 119.7 ?
    C25A C26A C27A . . 120.3(3) ?
    C25A C26A H26A . . 119.8 ?
    C27A C26A H26A . . 119.8 ?
    C22A C27A C26A . . 119.7(3) ?
    C22A C27A H27A . . 120.1 ?
    C26A C27A H27A . . 120.1 ?
    O6A C9A O3 . . 123.3(3) ?
    O6A C9A C22A . . 125.3(3) ?
    O3 C9A C22A . . 111.4(3) ?
    C22B C27B C26B . . 120.0 ?
    C22B C27B C9B . . 121(3) ?
    C26B C27B C9B . . 119(3) ?
    C27B C22B C23B . . 120.0 ?
    C27B C22B H22B . . 120.0 ?
    C23B C22B H22B . . 120.0 ?
    C24B C23B C22B . . 120.0 ?
    C24B C23B H23B . . 120.0 ?
    C22B C23B H23B . . 120.0 ?
    C25B C24B C23B . . 120.0 ?
    C25B C24B H24B . . 120.0 ?
    C23B C24B H24B . . 120.0 ?
    C24B C25B C26B . . 120.0 ?
    C24B C25B H25B . . 120.0 ?
    C26B C25B H25B . . 120.0 ?
    C25B C26B C27B . . 120.0 ?
    C25B C26B H26B . . 120.0 ?
    C27B C26B H26B . . 120.0 ?
    O6B C9B O3 . . 115.8(15) ?
    O6B C9B C27B . . 131(2) ?
    O3 C9B C27B . . 114(2) ?
loop_
    _geom_torsion_atom_site_label_1
    _geom_torsion_atom_site_label_2
    _geom_torsion_atom_site_label_3
    _geom_torsion_atom_site_label_4
    _geom_torsion_site_symmetry_1
    _geom_torsion_site_symmetry_2
    _geom_torsion_site_symmetry_3
    _geom_torsion_site_symmetry_4
    _geom_torsion
    _geom_torsion_publ_flag
    C6 C1 O1 C7 . . . . -125.2(2) ?
    C1 O1 C7 O4 . . . . -3.8(4) ?
    C1 O1 C7 C10 . . . . 175.05(18) ?
    O1 C7 C10 C11 . . . . 175.99(15) ?
    O1 C7 C10 C15 . . . . -8.5(2) ?
    C2 C3 O2 C8 . . . . 98.2(3) ?
    C3 O2 C8 O5 . . . . -0.6(3) ?
    C3 O2 C8 C16 . . . . 179.54(18) ?
    O2 C8 C16 C17 . . . . 14.8(3) ?
    O2 C8 C16 C21 . . . . -164.75(15) ?
    C4 C5 O3 C9A . . . . -146.3(2) ?
    C4 C5 O3 C9B . . . . -3.1(15) ?
    C5 O3 C9A O6A . . . . -0.8(4) ?
    C5 O3 C9A C22A . . . . 178.6(2) ?
    C5 O3 C9B O6B . . . . 12(3) ?
    C5 O3 C9B C22B . . . . -169.2(9) ?
    O3 C9A C22A C23A . . . . 160.5(3) ?
    O3 C9A C22A C27A . . . . -20.7(4) ?
    O3 C9B C27B C26B . . . . -172.6(13) ?
    O3 C9B C27B C22B . . . . 2(2) ?
_iucr_refine_instructions_details
;
TITL Balija dendrimer final refinement
REM C22-C27 and Q1 Q2 from full aniso refinement
CELL 0.7107 23.128 6.332 15.030 90.  103.22 90.
ZERR 4 .005 .002 .003 0.0 .02 0.0
LATT 1
SYMM x, 0.5-y, 0.5+z
SFAC  O C H
UNIT 24 108 72
MORE 2
BOND $H
ACTA
BIND C9B C27B
FREE C9B C22B
EADP C22A C22B
EADP C23A C23B
EADP C24A C24B
EADP C25A C25B
EADP C26A C26B
EADP C27A C27B
DFIX 1.50 0.02 C9B C27B
DFIX 1.35 0.02 C9B O3
MPLA 6 C1 C2 C3 C4 C5 C6 O1 O2 O3 O4 O5 O6A O6B
MPLA 6 C10 C11 C12 C13 C14 C15 C7 O4 O1 C1
MPLA 6 C1 C2 C3 C4 C5 C6 O1 O2 O3
MPLA 6 C16 C17 C18 C19 C20 C21 C8 O5 O2 C3
MPLA 6 C1 C2 C3 C4 C5 C6 O1 O2 O3
MPLA 6 C22A C23A C24A C25A C26A C27A C9A O6A O3 C5
MPLA 6 C22B C23B C24B C25B C26B C27B C9B O6B O3 C5
CONF C6 C1 O1 C7
CONF C1 O1 C7 O4
CONF C1 O1 C7 C10
CONF O1 C7 C10 C11
CONF O1 C7 C10 C15
CONF C2 C3 O2 C8
CONF C3 O2 C8 O5
CONF C3 O2 C8 C16
CONF O2 C8 C16 C17
CONF O2 C8 C16 C21
CONF C4 C5 O3 C9A
CONF C4 C5 O3 C9B
CONF C5 O3 C9A O6A
CONF C5 O3 C9A C22A
CONF C5 O3 C9B O6B
CONF C5 O3 C9B C22B
CONF O3 C9A C22A C23A
CONF O3 C9A C22A C27A
CONF O3 C9B C27B C26B
CONF O3 C9B C27B C22B
L.S. 15
FMAP -2
WGHT    0.000000    0.450000
EXTI    0.006855
FVAR       0.32168   0.86934
O1    1    0.356611    0.533984    0.494409    11.00000    0.04755    0.03818 =
         0.04989   -0.00002    0.00029    0.00478
O2    1    0.155558    0.341352    0.350766    11.00000    0.04722    0.04294 =
         0.05809   -0.00699    0.01685   -0.01230
O3    1    0.240686    0.962099    0.258152    11.00000    0.05166    0.04529 =
         0.06342    0.01770    0.01102    0.00244
O4    1    0.370505    0.208048    0.445259    11.00000    0.05911    0.05522 =
         0.09928   -0.02901    0.00066    0.00528
O5    1    0.118743    0.554149    0.443222    11.00000    0.06788    0.06115 =
         0.09254   -0.03280    0.03075   -0.01565
C1    2    0.303559    0.561005    0.428002    11.00000    0.03955    0.04169 =
         0.03818   -0.00126    0.00443    0.00457
C2    2    0.256229    0.425939    0.421218    11.00000    0.05069    0.03720 =
         0.04448    0.00321    0.01298   -0.00263
AFIX  43
H2    3    0.259038    0.304988    0.457056    11.00000   -1.20000
AFIX   0
C3    2    0.204808    0.476725    0.359573    11.00000    0.04131    0.03882 =
         0.04642   -0.00362    0.01055   -0.00478
C4    2    0.199809    0.651412    0.303640    11.00000    0.03879    0.04735 =
         0.04317   -0.00119    0.00644    0.00049
AFIX  43
H4    3    0.164591    0.680908    0.261397    11.00000   -1.20000
AFIX   0
C5    2    0.248596    0.780862    0.312277    11.00000    0.04214    0.03717 =
         0.04575    0.00578    0.01040    0.00198
C6    2    0.300917    0.740469    0.375409    11.00000    0.04285    0.03955 =
         0.04574    0.00117    0.00911   -0.00288
AFIX  43
H6    3    0.333252    0.831213    0.382205    11.00000   -1.20000
AFIX   0
C7    2    0.387786    0.351919    0.495722    11.00000    0.04607    0.03975 =
         0.05216   -0.00013    0.01408   -0.00166
C8    2    0.114078    0.398539    0.396788    11.00000    0.04406    0.04721 =
         0.04717   -0.00173    0.00750   -0.00014
AFIX  66  1.3780
C10   2    0.444943    0.358424    0.564901    11.00000    0.04059    0.04100 =
         0.04821    0.00259    0.01280    0.00239
C11   2    0.478963    0.177508    0.576854    11.00000    0.05178    0.04575 =
         0.07478    0.00172    0.01276    0.00681
AFIX  43
H11   3    0.464604    0.055045    0.545264    11.00000   -1.20000
AFIX  65  1.3780
C12   2    0.534260    0.178053    0.635615    11.00000    0.05774    0.06033 =
         0.08032    0.01024    0.01116    0.01939
AFIX  43
H12   3    0.557219    0.055958    0.643681    11.00000   -1.20000
AFIX  65  1.3780
C13   2    0.555538    0.359514    0.682424    11.00000    0.04921    0.08235 =
         0.06010    0.00257    0.00574    0.00447
AFIX  43
H13   3    0.592856    0.359881    0.722080    11.00000   -1.20000
AFIX  65  1.3780
C14   2    0.521518    0.540432    0.670472    11.00000    0.05820    0.06196 =
         0.06670   -0.00916    0.00217   -0.00163
AFIX  43
H14   3    0.535878    0.662894    0.702062    11.00000   -1.20000
AFIX  65  1.3780
C15   2    0.466221    0.539890    0.611711    11.00000    0.05454    0.04947 =
         0.05760   -0.00150    0.00514    0.00834
AFIX  43
H15   3    0.443263    0.661985    0.603644    11.00000   -1.20000
AFIX  66  1.3780
C16   2    0.063917    0.247867    0.382776    11.00000    0.04433    0.04370 =
         0.04234    0.00154    0.00653   -0.00367
C17   2    0.066661    0.049588    0.346168    11.00000    0.04705    0.04627 =
         0.05835    0.00428    0.00755   -0.00129
AFIX  43
H17   3    0.101119    0.005597    0.329648    11.00000   -1.20000
AFIX  65  1.3780
C18   2    0.018344   -0.083507    0.334040    11.00000    0.06309    0.04923 =
         0.06439   -0.00138    0.00327   -0.01425
AFIX  43
H18   3    0.020196   -0.217319    0.309335    11.00000   -1.20000
AFIX  65  1.3780
C19   2   -0.032716   -0.018323    0.358519    11.00000    0.06004    0.08034 =
         0.07432    0.00090    0.01251   -0.03182
AFIX  43
H19   3   -0.065323   -0.108145    0.350333    11.00000   -1.20000
AFIX  65  1.3780
C20   2   -0.035460    0.179955    0.395126    11.00000    0.05437    0.09122 =
         0.08515   -0.00192    0.02816   -0.01534
AFIX  43
H20   3   -0.069919    0.223945    0.411646    11.00000   -1.20000
AFIX  65  1.3780
C21   2    0.012856    0.313052    0.407255    11.00000    0.05754    0.06389 =
         0.06216   -0.00665    0.02205   -0.00620
AFIX  43
H21   3    0.011004    0.446864    0.431960    11.00000   -1.20000
AFIX   0
PART 1
C22A  2    0.262071    1.234849    0.166405    21.00000    0.05239    0.03779 =
         0.03777    0.00182    0.00953    0.00080
C23A  2    0.304879    1.373299    0.149692    21.00000    0.05644    0.04659 =
         0.05077    0.00906    0.00643   -0.00558
AFIX  43
H23A  3    0.344913    1.346092    0.173817    21.00000   -1.20000
AFIX   0
C24A  2    0.287928    1.552196    0.097011    21.00000    0.07298    0.04797 =
         0.05887    0.01381    0.00967   -0.00954
AFIX  43
H24A  3    0.316525    1.647095    0.087198    21.00000   -1.20000
AFIX   0
C25A  2    0.229405    1.588946    0.059637    21.00000    0.07539    0.04488 =
         0.05164    0.01083    0.01479    0.01020
AFIX  43
H25A  3    0.218284    1.708140    0.023637    21.00000   -1.20000
AFIX   0
C26A  2    0.186729    1.451930    0.074572    21.00000    0.05890    0.05752 =
         0.05164    0.00443    0.01227    0.01949
AFIX  43
H26A  3    0.146955    1.477406    0.047791    21.00000   -1.20000
AFIX   0
C27A  2    0.202452    1.276607    0.129067    21.00000    0.04901    0.04713 =
         0.05228    0.00373    0.01652    0.00864
AFIX  43
H27A  3    0.173298    1.186618    0.140810    21.00000   -1.20000
AFIX   0
C9A   2    0.283684    1.047088    0.222540    21.00000    0.04242    0.04245 =
         0.04376    0.00169    0.01025   -0.00151
O6A   1    0.332664    0.976114    0.234894    21.00000    0.04711    0.06635 =
         0.07509    0.02561    0.01912    0.01413
PART 2
AFIX  66  1.3780
C27B  2    0.221290    1.234407    0.149718   -21.00000    0.04901    0.04713 =
         0.05228    0.00373    0.01652    0.00864
C22B  2    0.280132    1.294065    0.172670   -21.00000    0.05239    0.03779 =
         0.03777    0.00182    0.00953    0.00080
AFIX  43
H22B  3    0.307632    1.212482    0.213175   -21.00000   -1.20000
AFIX  65  1.3780
C23B  2    0.298225    1.474610    0.135605   -21.00000    0.05644    0.04659 =
         0.05077    0.00906    0.00643   -0.00558
AFIX  43
H23B  3    0.337936    1.514871    0.151096   -21.00000   -1.20000
AFIX  65  1.3780
C24B  2    0.257476    1.595499    0.075587   -21.00000    0.07298    0.04797 =
         0.05887    0.01381    0.00967   -0.00954
AFIX  43
H24B  3    0.269687    1.717343    0.050574   -21.00000   -1.20000
AFIX  65  1.3780
C25B  2    0.198634    1.535844    0.052634   -21.00000    0.07539    0.04488 =
         0.05164    0.01083    0.01479    0.01020
AFIX  43
H25B  3    0.171135    1.617428    0.012130   -21.00000   -1.20000
AFIX  65  1.3780
C26B  2    0.180540    1.355299    0.089698   -21.00000    0.05890    0.05752 =
         0.05164    0.00443    0.01227    0.01949
AFIX  43
H26B  3    0.140830    1.315040    0.074208   -21.00000   -1.20000
AFIX   0
O6B   1    0.153539    0.978072    0.187716   -21.00000    0.04249    0.06929 =
         0.11853    0.03219    0.01713   -0.00321
C9B   2    0.199794    1.048061    0.196433   -21.00000    0.05871
PART 0
HKLF 4
REM  Balija dendrimer final refinement
REM R1 =  0.0401 for   2096 Fo > 4sig(Fo)  and  0.1164 for all   3775 data
REM    295 parameters refined using      2 restraints
END
WGHT      0.0000      0.4375
REM Highest difference peak  0.154,  deepest hole -0.163,  1-sigma level  0.037
Q1    1   0.3545  0.3485  0.4644  11.00000  0.05   -0.16
Q2    1   0.1455  1.7885  0.0296  11.00000  0.05    0.15
Q3    1   0.3984  0.1241  0.5174  11.00000  0.05    0.15
Q4    1   0.3877  0.3823  0.5421  11.00000  0.05   -0.15
Q5    1   0.1740  1.2291  0.0781  11.00000  0.05   -0.14
Q6    1   0.1582  1.3228  0.1388  11.00000  0.05   -0.13
Q7    1   0.4812  0.6624  0.6375  11.00000  0.05   -0.13
Q8    1   0.2574  0.6621  0.4624  11.00000  0.05    0.13
Q9    1   0.6072  0.4363  0.6837  11.00000  0.05    0.13
Q10   1   0.1486  0.5042  0.1793  11.00000  0.05   -0.13
Q11   1   0.2505  1.0209  0.2595  11.00000  0.05    0.13
Q12   1   0.4071  0.2447  0.5146  11.00000  0.05   -0.13
Q13   1   0.1334  1.5614  0.0773  11.00000  0.05    0.13
Q14   1   0.3421  0.4270  0.5200  11.00000  0.05   -0.13
Q15   1   0.2918  0.4379  0.4068  11.00000  0.05    0.13
Q16   1  -0.0225  0.4892  0.3222  11.00000  0.05    0.12
Q17   1   0.4172  0.3247  0.5529  11.00000  0.05    0.12
Q18   1  -0.0422  0.2851  0.4331  11.00000  0.05   -0.12
Q19   1   0.2290  0.7752  0.3438  11.00000  0.05    0.12
Q20   1   0.5284  0.3961  0.5417  11.00000  0.05   -0.12
;
