# Supplementary material for: Benzene-1,3,5-triyl tribenzoate
Source: Acta Crystallogr Sect E Struct Rep Online. 2013 Nov 27;69(Pt 12):o1822–3. doi: 10.1107/S1600536813031462 (PMC3885072; doi:10.1107/S1600536813031462)
Supplement: Supplementary file 2 [file e-69-o1822-Isup2.hkl]

# 
# h,k,l, Fc-squared, Fo-squared, sigma(Fo-squared) and status flag 
# 
data_I
_shelx_title ' Balija dendrimer final refinement' 
_shelx_refln_list_code          4 
_shelx_F_calc_maximum      241.95 
_exptl_crystal_F_000       912.00 
_reflns_d_resolution_high  0.8416 
 
loop_ 
 _symmetry_equiv_pos_as_xyz 
 'x, y, z' 
 'x, -y+1/2, z+1/2' 
 '-x, -y, -z' 
 '-x, y-1/2, -z-1/2' 
 
_cell_length_a    23.1280 
_cell_length_b     6.3320 
_cell_length_c    15.0300 
_cell_angle_alpha  90.000 
_cell_angle_beta  103.220 
_cell_angle_gamma  90.000 
 
_shelx_F_squared_multiplier     1.000 
 
loop_ 
 _refln_index_h 
 _refln_index_k 
 _refln_index_l 
 _refln_F_squared_calc 
 _refln_F_squared_meas 
 _refln_F_squared_sigma 
 _refln_observed_status 
   2   0   0     4540.85     4494.69    180.55 o 
   3   0   0      228.68      234.17     11.53 o 
   4   0   0    19769.85    19591.39    785.28 o 
   5   0   0      283.42      221.70     13.85 o 
   6   0   0     1166.22     1166.22     49.85 o 
   7   0   0       79.12       64.29      5.70 o 
   8   0   0       32.68       11.21     10.34 o 
   9   0   0      464.18      496.37     24.98 o 
  10   0   0     1057.81     1106.17     49.01 o 
  11   0   0     1105.66     1182.70     52.59 o 
  12   0   0     3453.73     3613.91    149.44 o 
  13   0   0      296.11      283.02     18.09 o 
  14   0   0      340.25      323.09     20.02 o 
  15   0   0        6.02        7.25     16.53 o 
  16   0   0      255.96      253.74     15.67 o 
  17   0   0       86.86       74.72      9.67 o 
  18   0   0      445.93      405.13     25.34 o 
  19   0   0       14.18       28.51     12.37 o 
  20   0   0      190.40      166.77     13.05 o 
  21   0   0       62.93       51.90     11.11 o 
  22   0   0     1284.17     1249.37     62.39 o 
  23   0   0      101.58       99.75     11.21 o 
  24   0   0        3.30       13.43      9.08 o 
  25   0   0       68.24       59.63     10.44 o 
  26   0   0        0.21      -18.17     21.26 o 
   1   1   0     1237.71     1185.41     49.05 o 
   2   1   0      307.39      278.36     14.34 o 
   3   1   0     2534.60     2385.87     97.39 o 
   4   1   0      199.49      191.33     12.19 o 
   5   1   0     1635.33     1499.40     62.98 o 
   6   1   0      733.58      706.13     32.41 o 
   7   1   0      465.36      460.39     23.44 o 
   8   1   0      408.02      363.93     20.82 o 
   9   1   0      126.83       81.80      8.61 o 
  10   1   0     3892.83     3928.95    161.36 o 
  11   1   0       21.57       13.63      7.44 o 
  12   1   0       23.06       17.69      8.12 o 
  13   1   0       58.48       63.41      7.25 o 
  14   1   0       50.26       64.56      7.83 o 
  15   1   0       77.56       79.94      8.70 o 
  16   1   0      186.26      181.09     11.89 o 
  17   1   0       36.10       36.34      9.28 o 
  18   1   0      246.51      271.22     17.11 o 
  19   1   0      608.80      628.96     38.41 o 
  20   1   0      158.11      145.78     12.86 o 
  21   1   0       75.12       69.49     10.73 o 
  22   1   0        3.47        0.58     19.81 o 
  23   1   0       37.42       28.12     12.47 o 
  24   1   0        0.58       19.23     11.98 o 
  25   1   0        2.40      -15.08     20.39 o 
  26   1   0        9.83       17.20     12.66 o 
   0   2   0     3677.55     3613.73    147.48 o 
   1   2   0       37.28       27.93      7.15 o 
   2   2   0      906.21      847.22     38.16 o 
   3   2   0        4.84       11.69      6.57 o 
   4   2   0        1.46        3.77     10.92 o 
   5   2   0     1416.42     1428.99     61.17 o 
   6   2   0      302.54      305.96     18.58 o 
   7   2   0      108.84      109.73      7.54 o 
   8   2   0       25.98       24.07      5.51 o 
   9   2   0     1662.47     1832.17     78.24 o 
  10   2   0       10.22        8.31     13.72 o 
  11   2   0       96.15       89.32      7.83 o 
  12   2   0       15.90       27.64      7.05 o 
  13   2   0      490.02      518.96     30.38 o 
  14   2   0        1.51      -12.27     17.78 o 
  15   2   0        7.43       -6.28     18.55 o 
  16   2   0      177.85      183.98     12.57 o 
  17   2   0      368.51      351.47     21.95 o 
  18   2   0        3.38       10.44     20.58 o 
  19   2   0      197.79      175.47     13.15 o 
  20   2   0       26.16       26.48     13.05 o 
  21   2   0       20.14        7.25     19.62 o 
  22   2   0        1.12       16.53     11.50 o 
  23   2   0       14.47      -21.84     21.84 o 
  24   2   0        0.92        3.09     20.87 o 
  25   2   0       25.80       39.62     13.43 o 
   1   3   0      619.04      614.18     30.51 o 
   2   3   0      262.02      273.94     17.61 o 
   3   3   0        9.98       12.18     12.66 o 
   4   3   0        9.63        7.63     13.34 o 
   5   3   0       57.63       56.45      6.77 o 
   6   3   0      674.95      749.91     36.90 o 
   7   3   0       32.21       27.83      6.86 o 
   8   3   0      437.08      439.60     26.51 o 
   9   3   0      386.22      382.82     23.99 o 
  10   3   0      139.52      135.73     10.05 o 
  11   3   0        2.60      -16.33     17.20 o 
  12   3   0       30.09       28.80      8.79 o 
  13   3   0       51.65       55.96      9.28 o 
  14   3   0       17.94       17.30     19.72 o 
  15   3   0       77.07       71.04     10.25 o 
  16   3   0        0.07      -23.29     23.29 o 
  17   3   0        9.61       -0.87     20.97 o 
  18   3   0        4.58        0.39     12.56 o 
  19   3   0       53.01       48.81      9.57 o 
  20   3   0       46.05       38.37     12.47 o 
  21   3   0       26.46       13.82     21.26 o 
  22   3   0       30.71       27.35      9.95 o 
  23   3   0       29.48       19.43     22.23 o 
  24   3   0        1.96       25.42     12.56 o 
   0   4   0      894.97      945.08     45.92 o 
   1   4   0       27.01       21.26     17.20 o 
   2   4   0      707.37      666.47     35.83 o 
   3   4   0      596.23      590.95     33.49 o 
   4   4   0      235.48      207.91     22.82 o 
   5   4   0       68.41       88.15      9.28 o 
   6   4   0        4.23        1.93     18.36 o 
   7   4   0      940.21      984.97     48.82 o 
   8   4   0        0.49       12.95     11.21 o 
   9   4   0       74.89       66.02      9.86 o 
  10   4   0       58.59       57.51      9.96 o 
  11   4   0        0.43      -13.24     21.07 o 
  12   4   0        0.22       -6.76     12.56 o 
  13   4   0       96.18       75.20     10.92 o 
  14   4   0       62.05       62.05     10.92 o 
  15   4   0       83.04       84.57     11.21 o 
  16   4   0        1.32      -14.40     20.58 o 
  17   4   0      100.05      106.42     10.63 o 
  18   4   0      148.24      156.98     14.02 o 
  19   4   0        3.12        9.66     20.39 o 
  20   4   0        0.91        1.64     21.26 o 
  21   4   0        3.21       10.05     21.16 o 
  22   4   0        4.34        7.15     12.85 o 
   1   5   0      313.12      303.76     19.05 o 
   2   5   0      445.32      434.15     27.86 o 
   3   5   0       15.53        3.67     22.71 o 
   4   5   0       46.61       56.93     14.21 o 
   5   5   0      515.26      545.08     33.77 o 
   6   5   0      602.27      608.07     38.61 o 
   7   5   0       17.36       16.91     22.42 o 
   8   5   0        6.05        8.02     23.19 o 
   9   5   0      210.54      210.28     14.70 o 
  10   5   0      219.59      215.99     14.89 o 
  11   5   0        0.87        8.50     13.14 o 
  12   5   0      161.49      189.08     14.02 o 
  13   5   0       25.48       51.03      9.95 o 
  14   5   0      663.00      637.05     40.54 o 
  15   5   0        5.95       -7.83     21.16 o 
  16   5   0      222.94      216.36     18.76 o 
  17   5   0       11.63        8.99     22.03 o 
  18   5   0       54.85       49.00     10.82 o 
  19   5   0       15.40       17.40     22.03 o 
   0   6   0        0.57       28.32     22.61 o 
   1   6   0      148.13      116.87     12.76 o 
   2   6   0      206.46      205.73     15.18 o 
   3   6   0      142.23      147.41     13.05 o 
   4   6   0       93.55       89.60     11.21 o 
   5   6   0      188.21      236.56     18.85 o 
   6   6   0      327.49      313.59     28.04 o 
   7   6   0       20.21       22.13     12.95 o 
   8   6   0       21.82       37.79     12.95 o 
   9   6   0        4.01      -19.62     21.45 o 
  10   6   0       26.25       50.35     10.34 o 
  11   6   0        4.68      -10.44     23.29 o 
  12   6   0        9.03       -0.97     22.90 o 
  13   6   0        2.40      -16.62     23.58 o 
  14   6   0        0.02      -15.66     22.42 o 
  15   6   0        7.92        5.41     23.39 o 
  16   6   0      117.59      113.19     17.49 o 
   1   7   0       18.85       36.63     14.11 o 
   2   7   0        9.61        2.03     14.11 o 
   3   7   0        5.69        1.16     23.58 o 
   4   7   0       23.92        6.09     23.19 o 
   5   7   0        1.38       10.15     23.19 o 
   6   7   0       16.27      -14.88     24.26 o 
   7   7   0       25.25      -14.21     25.51 o 
   8   7   0       47.45       56.44     11.60 o 
   9   7   0       16.57       33.92     14.59 o 
 -26   1   1        6.11       15.56     21.36 o 
 -25   1   1       83.45       91.34     11.21 o 
 -24   1   1        2.33      -10.05     20.10 o 
 -23   1   1       40.99       34.02      9.66 o 
 -22   1   1       77.68       59.54     10.25 o 
 -21   1   1      426.81      446.07     27.66 o 
 -20   1   1       75.76       63.50     12.18 o 
 -19   1   1      541.12      542.19     34.35 o 
 -18   1   1      580.27      549.04     34.35 o 
 -17   1   1       27.88       12.95     13.72 o 
 -16   1   1      306.51      301.55     19.05 o 
 -15   1   1       42.89       28.32      8.70 o 
 -14   1   1       56.17       50.74      7.44 o 
 -13   1   1       55.28       64.08      7.15 o 
 -12   1   1      507.46      510.61     27.88 o 
 -11   1   1     1277.98     1352.28     59.31 o 
 -10   1   1       88.22       80.72      6.38 o 
  -9   1   1     3461.20     3528.57    144.88 o 
  -8   1   1      355.71      333.08     18.97 o 
  -7   1   1       34.00       39.73      5.70 o 
  -6   1   1       66.93       56.46      5.61 o 
  -5   1   1       39.29       47.66      5.51 o 
  -4   1   1      623.67      583.85     27.09 o 
  -3   1   1      886.14      887.36     38.06 o 
  -2   1   1     2669.30     2689.25    109.21 o 
  -1   1   1     6279.31     5960.67    239.89 o 
   0   1   1     3941.77     3921.42    158.34 o 
   1   1   1      456.94      451.13     20.67 o 
   2   1   1     1677.50     1571.53     64.99 o 
   3   1   1      353.94      375.39     19.19 o 
   4   1   1    10237.56    10132.73    407.59 o 
   5   1   1     1997.05     1928.19     80.18 o 
   6   1   1       13.09        1.35      6.38 o 
   7   1   1     1761.27     1764.76     74.25 o 
   8   1   1     3543.92     3600.46    147.63 o 
   9   1   1      207.99      214.71     13.35 o 
  10   1   1       46.26       45.14      5.90 o 
  11   1   1     4346.24     4572.12    187.71 o 
  12   1   1        7.14      -14.11     14.11 o 
  13   1   1      514.74      510.23     29.03 o 
  14   1   1       31.53       26.48      8.99 o 
  15   1   1       48.12       35.95     10.92 o 
  16   1   1        1.76      -19.23     19.23 o 
  17   1   1       77.87       72.20     10.05 o 
  18   1   1      227.15      214.84     14.50 o 
  19   1   1        0.94      -25.71     25.71 o 
  20   1   1      353.24      314.97     19.92 o 
  21   1   1       18.06        0.00     20.97 o 
  22   1   1      514.64      527.95     35.79 o 
  23   1   1       20.57        6.09     22.03 o 
  24   1   1        0.52      -20.87     20.87 o 
  25   1   1        1.57      -21.07     21.07 o 
  26   1   1        1.30       -5.41     22.13 o 
 -26   2   1        2.98        2.71     22.71 o 
 -25   2   1        4.12       26.38     21.26 o 
 -24   2   1        1.20       -4.83     21.55 o 
 -23   2   1       10.63      -14.50     20.97 o 
 -22   2   1       37.37       23.10     20.39 o 
 -21   2   1       70.94       81.48      9.96 o 
 -20   2   1       51.88       47.36     13.24 o 
 -19   2   1      327.07      323.38     21.47 o 
 -18   2   1      177.87      198.86     13.44 o 
 -17   2   1      114.10      106.23     10.92 o 
 -16   2   1       67.36       49.68     12.66 o 
 -15   2   1        7.49       12.95     18.46 o 
 -14   2   1       51.94       53.64      8.70 o 
 -13   2   1     1222.96     1260.03     57.89 o 
 -12   2   1      690.54      743.67     37.57 o 
 -11   2   1      355.94      376.53     23.22 o 
 -10   2   1       44.18       48.04      6.48 o 
  -9   2   1     1266.77     1351.27     59.41 o 
  -8   2   1     4759.63     5049.73    206.14 o 
  -7   2   1      210.68      184.64     11.90 o 
  -6   2   1     1988.35     1961.14     82.35 o 
  -5   2   1     1163.85     1162.99     50.62 o 
  -4   2   1       16.92       13.53      5.12 o 
  -3   2   1      528.56      533.81     26.45 o 
  -2   2   1      644.38      636.58     30.25 o 
  -1   2   1      529.96      473.42     24.33 o 
   0   2   1     1938.26     1882.57     78.60 o 
   1   2   1       47.39       44.66      5.61 o 
   2   2   1       31.64       28.71      5.41 o 
   3   2   1        5.54        4.45     10.92 o 
   4   2   1     1632.65     1703.17     71.96 o 
   5   2   1     2453.40     2542.29    105.38 o 
   6   2   1     1163.12     1127.97     49.62 o 
   7   2   1      749.25      768.05     35.96 o 
   8   2   1       38.70       48.71      6.09 o 
   9   2   1      397.65      440.87     25.16 o 
  10   2   1      610.02      683.48     34.47 o 
  11   2   1        0.05        0.00     14.21 o 
  12   2   1      466.38      479.66     28.74 o 
  13   2   1        0.29        6.67     16.43 o 
  14   2   1      834.41      870.50     44.06 o 
  15   2   1        9.12      -12.47     19.33 o 
  16   2   1      648.36      596.75     36.49 o 
  17   2   1      538.65      539.78     34.25 o 
  18   2   1       51.61       10.15     14.01 o 
  19   2   1        7.21        5.90     12.66 o 
  20   2   1        0.19       -5.51     19.62 o 
  21   2   1       16.88      -19.71     19.71 o 
  22   2   1       80.50       82.44     10.44 o 
  23   2   1        4.06      -21.74     21.74 o 
  24   2   1        0.00        0.87     20.29 o 
  25   2   1       14.30       26.48     22.32 o 
 -24   3   1        6.23      -20.78     23.10 o 
 -23   3   1       10.51      -12.37     21.84 o 
 -22   3   1       87.01       77.52     10.73 o 
 -21   3   1       33.32       58.57      9.86 o 
 -20   3   1       66.65       64.37     10.05 o 
 -19   3   1      253.91      275.84     17.11 o 
 -18   3   1      329.41      326.47     19.63 o 
 -17   3   1       84.63       93.85     11.31 o 
 -16   3   1        4.85        6.76     20.20 o 
 -15   3   1       48.80       60.70      9.76 o 
 -14   3   1       45.41       44.17      9.57 o 
 -13   3   1       22.89       17.40     11.60 o 
 -12   3   1      539.76      565.63     33.10 o 
 -11   3   1      274.48      290.22     18.18 o 
 -10   3   1        5.83      -15.95     15.95 o 
  -9   3   1       24.98       23.68      9.18 o 
  -8   3   1      449.15      445.33     26.32 o 
  -7   3   1      616.83      702.76     35.24 o 
  -6   3   1      187.56      208.29     12.86 o 
  -5   3   1     1210.42     1255.61     55.99 o 
  -4   3   1       18.61       31.99      7.83 o 
  -3   3   1       42.76       58.86      6.57 o 
  -2   3   1       21.71       27.45      5.90 o 
  -1   3   1       75.66       67.96      6.67 o 
   0   3   1      388.88      348.78     21.19 o 
   1   3   1     4700.99     4875.30    199.31 o 
   2   3   1      198.36      228.04     14.41 o 
   3   3   1      107.66       97.64      7.54 o 
   4   3   1        0.27        4.54     13.34 o 
   5   3   1      233.32      247.01     15.09 o 
   6   3   1      471.46      524.95     29.04 o 
   7   3   1     2685.49     2940.87    123.25 o 
   8   3   1      263.97      269.44     17.60 o 
   9   3   1      139.40      143.66      9.96 o 
  10   3   1      166.77      160.11     11.12 o 
  11   3   1      251.78      246.30     15.47 o 
  12   3   1       31.83       31.70      8.79 o 
  13   3   1      126.82      129.44     10.92 o 
  14   3   1       30.60       37.69     12.18 o 
  15   3   1       19.47       19.81     20.87 o 
  16   3   1       99.85       94.63     11.50 o 
  17   3   1      407.72      404.48     26.40 o 
  18   3   1      473.42      484.90     31.34 o 
  19   3   1       50.27       66.88      9.66 o 
  20   3   1       19.46       19.71     20.29 o 
  21   3   1       78.85       70.56     10.73 o 
  22   3   1       33.27       42.52      9.86 o 
  23   3   1       10.65       19.91      9.66 o 
  24   3   1       73.38       60.21     11.21 o 
 -22   4   1       15.52       -6.09     22.03 o 
 -21   4   1        0.43      -23.10     23.10 o 
 -20   4   1       22.58       26.77     22.23 o 
 -19   4   1        6.71      -10.53     21.45 o 
 -18   4   1      275.28      285.04     24.75 o 
 -17   4   1       30.81       17.78     20.10 o 
 -16   4   1       18.76       24.45     12.66 o 
 -15   4   1       34.02       30.93     10.34 o 
 -14   4   1      402.28      405.54     25.82 o 
 -13   4   1      113.65      140.45     12.08 o 
 -12   4   1        0.98        9.37     20.87 o 
 -11   4   1        7.78       -4.45     20.78 o 
 -10   4   1       59.12       61.57      9.96 o 
  -9   4   1      122.01      140.36     11.31 o 
  -8   4   1        3.08      -13.72     19.52 o 
  -7   4   1      778.97      803.02     41.93 o 
  -6   4   1       58.38       63.98      9.09 o 
  -5   4   1      883.98      901.92     45.14 o 
  -4   4   1        3.61        3.19     10.05 o 
  -3   4   1      645.88      663.25     35.72 o 
  -2   4   1       17.88       19.52      7.92 o 
  -1   4   1      109.97       92.70      9.09 o 
   0   4   1       50.76       46.97      7.93 o 
   1   4   1        7.81        9.18      9.86 o 
   2   4   1       77.36       70.66      8.41 o 
   3   4   1      729.06      700.57     36.99 o 
   4   4   1      240.64      238.56     16.15 o 
   5   4   1       43.90       51.90      8.80 o 
   6   4   1       15.32       -2.42     18.56 o 
   7   4   1       10.65        5.90     11.40 o 
   8   4   1      145.26      125.19     10.92 o 
   9   4   1      378.04      356.24     23.21 o 
  10   4   1        1.63      -21.26     21.26 o 
  11   4   1       55.62       64.66     10.24 o 
  12   4   1       15.51       12.56     21.55 o 
  13   4   1       22.71       23.10     13.53 o 
  14   4   1       43.91       44.75     13.63 o 
  15   4   1       58.58       45.14     10.82 o 
  16   4   1       22.41      -11.50     20.20 o 
  17   4   1      101.85      100.62     12.76 o 
  18   4   1       23.20       -6.67     21.36 o 
  19   4   1       35.53       46.00      9.95 o 
  20   4   1        4.80        6.47     21.65 o 
  21   4   1        0.02      -22.52     22.52 o 
  22   4   1        3.04      -23.29     23.29 o 
 -20   5   1        0.85       -5.32     22.90 o 
 -19   5   1       19.61      -23.39     23.39 o 
 -18   5   1       37.38       50.45     10.24 o 
 -17   5   1        7.52       26.09     22.03 o 
 -16   5   1       58.75       72.10     10.82 o 
 -15   5   1      101.22       86.12     11.41 o 
 -14   5   1       84.61       68.53     10.83 o 
 -13   5   1       67.31       93.07     10.92 o 
 -12   5   1       24.57       36.43     13.63 o 
 -11   5   1      207.82      202.64     14.41 o 
 -10   5   1        0.05        0.68     21.65 o 
  -9   5   1       87.09       94.05     11.89 o 
  -8   5   1      175.30      196.44     14.11 o 
  -7   5   1      178.22      186.10     13.73 o 
  -6   5   1       28.33       25.32     13.53 o 
  -5   5   1       77.12       83.80     11.31 o 
  -4   5   1      100.67      106.91     11.70 o 
  -3   5   1        2.72        5.80     22.13 o 
  -2   5   1      207.93      188.82     13.54 o 
  -1   5   1      328.37      325.34     21.76 o 
   0   5   1       58.35       51.13     10.73 o 
   1   5   1       57.72       66.59     10.82 o 
   2   5   1       11.98       10.15     21.74 o 
   3   5   1       98.23      114.83     11.70 o 
   4   5   1        0.02       -6.18     21.74 o 
   5   5   1       37.49       13.82     23.58 o 
   6   5   1      400.29      410.49     26.21 o 
   7   5   1      409.42      408.85     26.21 o 
   8   5   1       18.37       -5.12     23.29 o 
   9   5   1        7.47       14.21     13.43 o 
  10   5   1        4.84       27.74     13.43 o 
  11   5   1      139.60      128.47     12.18 o 
  12   5   1       97.41       90.08     10.63 o 
  13   5   1        0.94      -21.36     21.36 o 
  14   5   1       55.79       55.86     10.44 o 
  15   5   1      138.74      144.80     12.57 o 
  16   5   1        5.50       24.26     21.45 o 
  17   5   1        7.85      -10.53     22.71 o 
  18   5   1        8.29       10.15     22.52 o 
  19   5   1        6.51       16.04     10.34 o 
 -16   6   1       18.21      -32.86     32.86 o 
 -15   6   1       56.04       29.57     11.31 o 
 -14   6   1      123.44      116.38     12.37 o 
 -13   6   1       35.71       -3.29     23.68 o 
 -12   6   1       27.55       14.21     23.68 o 
 -11   6   1        7.82      -10.73     22.03 o 
 -10   6   1        6.09      -21.74     22.23 o 
  -9   6   1       66.48       74.32     10.82 o 
  -8   6   1      112.35       99.46     11.60 o 
  -7   6   1       78.64       81.00     10.92 o 
  -6   6   1        3.60      -22.23     22.23 o 
  -5   6   1      641.24      637.14     40.15 o 
  -4   6   1      220.13      214.24     20.40 o 
  -3   6   1      883.50      870.84     48.89 o 
  -2   6   1       33.27       44.17     11.50 o 
  -1   6   1      267.82      274.02     17.69 o 
   0   6   1       75.71       63.79     14.88 o 
   1   6   1       11.03       -5.22     22.52 o 
   2   6   1       24.46        2.80     23.10 o 
   3   6   1       19.58       -5.41     23.39 o 
   4   6   1      204.90      207.76     19.53 o 
   5   6   1        4.69       -9.86      9.86 o 
   6   6   1        5.49      -22.42     22.42 o 
   7   6   1       78.92       69.78     10.83 o 
   8   6   1        9.16        3.67     23.10 o 
   9   6   1      340.82      385.92     32.68 o 
  10   6   1       88.21      107.00     11.70 o 
  11   6   1       19.14       10.15     22.23 o 
  12   6   1       42.91       60.02     10.73 o 
  13   6   1       36.36       29.28     10.53 o 
  14   6   1       37.70       18.75     23.97 o 
  15   6   1        2.27        9.66     23.00 o 
 -10   7   1        0.55        1.84     25.13 o 
  -9   7   1       10.60      -31.60     31.60 o 
  -8   7   1       12.17       -6.09     25.13 o 
  -7   7   1       28.13       10.63     11.40 o 
  -6   7   1       21.50       11.40     10.92 o 
  -5   7   1       86.05      104.19     12.47 o 
  -4   7   1        5.25       25.80     10.82 o 
  -3   7   1        7.36      -18.94     24.35 o 
  -2   7   1        0.59       12.27     23.10 o 
  -1   7   1       53.74       30.15     25.51 o 
   0   7   1       44.11       40.78     11.31 o 
   1   7   1        4.52       11.40     23.97 o 
   2   7   1       22.67       10.82     11.11 o 
   3   7   1       20.07       14.01     24.35 o 
   4   7   1       32.44       29.67     11.40 o 
   5   7   1      218.81      239.17     20.49 o 
   6   7   1       10.63       16.24     24.26 o 
   7   7   1       17.93       -9.47     23.87 o 
   8   7   1        1.79       14.21     10.82 o 
   9   7   1        4.82       16.33     10.82 o 
 -27   0   2        1.31      -23.00     23.00 o 
 -26   0   2       21.71       -3.38     21.74 o 
 -25   0   2       43.65       38.27      9.86 o 
 -24   0   2       51.37       21.75     20.88 o 
 -23   0   2      484.55      484.69     33.66 o 
 -22   0   2        0.96       -9.08     21.74 o 
 -21   0   2     2089.17     2164.45     97.63 o 
 -20   0   2     1539.95     1554.31     72.71 o 
 -19   0   2        5.90       -4.83     20.10 o 
 -18   0   2      125.44      111.55     10.63 o 
 -17   0   2      213.76      212.52     14.41 o 
 -16   0   2      132.11      141.04     10.34 o 
 -15   0   2      149.96      146.27     10.15 o 
 -14   0   2       77.61       71.43      7.44 o 
 -13   0   2        0.56        6.28      7.63 o 
 -12   0   2     1248.65     1166.31     52.11 o 
 -11   0   2     1274.33     1302.78     56.99 o 
 -10   0   2      369.34      362.45     20.32 o 
  -9   0   2      849.69      796.79     36.38 o 
  -8   0   2     4510.90     4288.41    174.65 o 
  -7   0   2      773.82      729.10     33.19 o 
  -6   0   2      684.68      663.43     30.28 o 
  -5   0   2     1771.94     1796.05     74.22 o 
  -4   0   2    13896.80    14130.94    566.91 o 
  -3   0   2     2839.67     2650.60    107.49 o 
  -2   0   2       22.76       63.99      3.87 o 
  -1   0   2     7847.27     7502.08    301.19 o 
   0   0   2      308.56      296.87     13.87 o 
   1   0   2      585.85      621.02     26.56 o 
   2   0   2     9485.66     9618.59    386.27 o 
   3   0   2     9185.46     9222.54    370.71 o 
   4   0   2     6237.76     6220.94    251.04 o 
   5   0   2      132.99      119.16      7.83 o 
   6   0   2        5.99        6.38      5.90 o 
   7   0   2     3306.57     3140.89    128.96 o 
   8   0   2      843.66      797.72     36.47 o 
   9   0   2       95.28       99.28      6.67 o 
  10   0   2      229.23      219.55     14.22 o 
  11   0   2      364.43      372.41     22.45 o 
  12   0   2     3045.43     3125.83    130.60 o 
  13   0   2       41.92       28.42      9.47 o 
  14   0   2      386.73      408.43     25.73 o 
  15   0   2      461.75      502.91     30.48 o 
  16   0   2      301.15      326.39     21.57 o 
  17   0   2     1322.20     1316.86     63.10 o 
  18   0   2       29.88        6.67     20.97 o 
  19   0   2      174.04      204.27     14.40 o 
  20   0   2      633.09      650.61     38.99 o 
  21   0   2      206.75      180.98     16.63 o 
  22   0   2      200.73      193.64     18.95 o 
  23   0   2       37.86      -24.16     24.16 o 
  24   0   2       68.35       53.45     10.34 o 
  25   0   2        4.10        1.74     20.78 o 
 -27   1   2        0.03       17.11     21.16 o 
 -26   1   2       13.82       23.10      9.66 o 
 -25   1   2       43.71       57.89     10.15 o 
 -24   1   2        7.30       22.90     20.10 o 
 -23   1   2      139.17      131.56     11.70 o 
 -22   1   2       40.43       35.47      9.18 o 
 -21   1   2      106.07       98.30     11.31 o 
 -20   1   2      338.05      344.47     22.63 o 
 -19   1   2      142.75      143.17     11.79 o 
 -18   1   2      230.16      218.61     14.31 o 
 -17   1   2      211.64      194.92     12.76 o 
 -16   1   2       18.52       16.62      9.18 o 
 -15   1   2      574.07      566.98     32.23 o 
 -14   1   2      612.55      617.92     32.82 o 
 -13   1   2      300.32      330.32     20.99 o 
 -12   1   2      696.08      774.28     37.29 o 
 -11   1   2       60.55       56.84      6.19 o 
 -10   1   2     1878.74     1849.59     78.54 o 
  -9   1   2      226.41      210.97     13.54 o 
  -8   1   2      786.62      752.21     34.53 o 
  -7   1   2      962.21      926.08     41.08 o 
  -6   1   2      791.70      743.41     33.68 o 
  -5   1   2     1938.56     1965.70     81.56 o 
  -4   1   2    12172.00    12253.01    492.37 o 
  -3   1   2     4765.95     4572.08    185.00 o 
  -2   1   2      440.02      396.95     19.69 o 
  -1   1   2    14812.35    14582.19    585.15 o 
   0   1   2     1251.70     1159.36     49.31 o 
   1   1   2     3683.96     3535.42    143.45 o 
   2   1   2     8408.63     8413.38    338.57 o 
   3   1   2        0.04        6.86      8.12 o 
   4   1   2      237.63      272.42     16.74 o 
   5   1   2       39.87       31.41      5.70 o 
   6   1   2     1012.74      976.43     43.12 o 
   7   1   2      160.55      167.40     10.93 o 
   8   1   2     1820.24     1762.72     74.76 o 
   9   1   2     2503.22     2569.46    107.28 o 
  10   1   2      409.67      456.77     25.06 o 
  11   1   2      269.87      281.46     17.89 o 
  12   1   2       71.39       87.48      7.83 o 
  13   1   2        0.11       -2.90     15.08 o 
  14   1   2       12.98        5.51     11.98 o 
  15   1   2      166.61      168.70     11.50 o 
  16   1   2      304.12      294.76     18.66 o 
  17   1   2       62.28       66.88     10.05 o 
  18   1   2      286.79      296.57     19.24 o 
  19   1   2       26.23       15.46     15.27 o 
  20   1   2       36.95       27.45     12.95 o 
  21   1   2       27.85       15.95     20.10 o 
  22   1   2        3.72       20.58     19.91 o 
  23   1   2       78.17       81.57     10.63 o 
  24   1   2        3.69      -23.97     23.97 o 
  25   1   2       15.90        3.48     21.07 o 
 -26   2   2        2.95        8.31     10.05 o 
 -25   2   2        4.05      -20.20     21.45 o 
 -24   2   2        0.40       -7.15     20.49 o 
 -23   2   2       39.95       40.40      9.76 o 
 -22   2   2      281.87      276.34     24.75 o 
 -21   2   2      467.91      492.62     34.43 o 
 -20   2   2       73.11       76.07     10.83 o 
 -19   2   2        0.00       -0.58     12.18 o 
 -18   2   2       16.65       16.33      9.66 o 
 -17   2   2        2.19        9.37     19.52 o 
 -16   2   2        0.20      -14.98     18.26 o 
 -15   2   2        4.03      -14.98     18.26 o 
 -14   2   2     1076.85     1066.98     51.36 o 
 -13   2   2      391.12      396.45     24.77 o 
 -12   2   2      352.65      368.96     22.64 o 
 -11   2   2       45.44       45.04      6.86 o 
 -10   2   2      385.13      438.23     24.87 o 
  -9   2   2      219.55      220.70     13.73 o 
  -8   2   2      921.99      976.20     44.41 o 
  -7   2   2     2327.99     2626.38    109.03 o 
  -6   2   2       34.98       40.30      5.51 o 
  -5   2   2      162.95      174.85     11.12 o 
  -4   2   2       13.74       13.14      5.12 o 
  -3   2   2      276.49      264.28     16.64 o 
  -2   2   2     3326.65     3274.61    134.19 o 
  -1   2   2      436.02      416.08     22.37 o 
   0   2   2       91.41       88.76      6.57 o 
   1   2   2        4.85        4.83     11.11 o 
   2   2   2       60.78       56.26      5.80 o 
   3   2   2     1255.15     1275.68     55.11 o 
   4   2   2      997.37     1063.75     46.88 o 
   5   2   2        5.30        7.54      6.38 o 
   6   2   2        3.14        0.87     11.31 o 
   7   2   2      158.45      167.86     11.02 o 
   8   2   2      448.32      488.09     26.52 o 
   9   2   2       16.34       10.34      6.48 o 
  10   2   2      187.68      179.46     11.12 o 
  11   2   2      415.09      412.55     26.12 o 
  12   2   2        0.12        7.83      9.57 o 
  13   2   2      120.97      123.06     10.15 o 
  14   2   2      544.70      602.28     35.03 o 
  15   2   2        0.01      -20.00     20.00 o 
  16   2   2      104.66       93.86     10.73 o 
  17   2   2      164.29      183.97     12.95 o 
  18   2   2      564.71      513.16     33.19 o 
  19   2   2       89.78       45.52     14.79 o 
  20   2   2      177.78      166.95     15.66 o 
  21   2   2       73.06       80.22     10.25 o 
  22   2   2       72.17       25.42     10.73 o 
  23   2   2       71.00       76.06     10.53 o 
  24   2   2        8.92        8.21     10.05 o 
 -25   3   2        3.41      -23.68     23.68 o 
 -24   3   2       53.07       47.65     10.82 o 
 -23   3   2       12.73       18.75     20.78 o 
 -22   3   2       39.37       12.37     22.52 o 
 -21   3   2       11.26        8.12     20.87 o 
 -20   3   2        0.03      -13.24     19.81 o 
 -19   3   2      155.70      128.18     11.99 o 
 -18   3   2       60.29       86.12     13.82 o 
 -17   3   2       21.86       10.24     12.66 o 
 -16   3   2       55.03       59.15     10.05 o 
 -15   3   2        9.55       23.68     20.00 o 
 -14   3   2       47.33       53.64      9.57 o 
 -13   3   2      293.74      295.06     18.76 o 
 -12   3   2      106.91       84.68      9.47 o 
 -11   3   2      335.39      354.69     23.12 o 
 -10   3   2       37.24       26.39      9.95 o 
  -9   3   2       30.96       35.47      7.25 o 
  -8   3   2      470.03      550.65     30.19 o 
  -7   3   2       22.25       21.36      8.79 o 
  -6   3   2      249.20      287.83     18.18 o 
  -5   3   2       14.68        6.48     13.82 o 
  -4   3   2      134.91      123.08      8.31 o 
  -3   3   2     1634.06     1694.02     72.89 o 
  -2   3   2     1296.28     1446.53     63.10 o 
  -1   3   2     1049.14     1114.34     50.05 o 
   0   3   2      401.69      415.95     23.81 o 
   1   3   2       19.46       30.44      6.09 o 
   2   3   2     2495.73     2679.24    112.00 o 
   3   3   2      447.39      452.08     25.65 o 
   4   3   2     2720.41     3103.00    129.19 o 
   5   3   2     1258.24     1296.36     57.92 o 
   6   3   2      634.84      653.29     33.79 o 
   7   3   2       87.70       82.94      8.12 o 
   8   3   2      110.29      126.93      9.47 o 
   9   3   2       13.43       16.14      9.76 o 
  10   3   2      261.83      281.60     17.99 o 
  11   3   2      128.13      132.63     10.63 o 
  12   3   2        1.13       -0.58     11.11 o 
  13   3   2      315.82      298.15     19.54 o 
  14   3   2        8.67       -1.55     21.45 o 
  15   3   2      591.03      572.92     35.61 o 
  16   3   2      521.26      544.27     34.34 o 
  17   3   2       19.38       16.72     20.78 o 
  18   3   2        0.01       17.59     19.42 o 
  19   3   2       52.35       50.74      9.86 o 
  20   3   2       89.43       94.91     10.73 o 
  21   3   2        0.58      -21.36     21.36 o 
  22   3   2       41.04       29.86     23.39 o 
  23   3   2        2.03       26.19     21.84 o 
 -23   4   2        9.66      -22.52     22.52 o 
 -22   4   2       51.32       61.95     10.53 o 
 -21   4   2       79.22       75.77     10.82 o 
 -20   4   2        3.72        3.87     22.23 o 
 -19   4   2        5.50       15.66     20.39 o 
 -18   4   2      285.67      300.70     26.78 o 
 -17   4   2       80.79       69.30     10.05 o 
 -16   4   2       66.13       69.78     10.92 o 
 -15   4   2        1.38      -11.79     21.16 o 
 -14   4   2       28.51       37.11     10.44 o 
 -13   4   2       16.65       14.98     12.85 o 
 -12   4   2       23.08       46.00     10.15 o 
 -11   4   2      129.56      138.52     11.79 o 
 -10   4   2       93.85       77.13     10.25 o 
  -9   4   2      127.79      134.95     11.21 o 
  -8   4   2        0.02        4.83     11.40 o 
  -7   4   2        0.64       -3.38     18.75 o 
  -6   4   2      218.62      252.56     16.92 o 
  -5   4   2       10.15        1.06     18.36 o 
  -4   4   2     1299.94     1367.46     62.65 o 
  -3   4   2        0.10       18.94     10.05 o 
  -2   4   2      737.28      733.61     38.44 o 
  -1   4   2       16.50        3.87      9.95 o 
   0   4   2      178.94      187.18     12.57 o 
   1   4   2       47.03       59.44      8.22 o 
   2   4   2       45.61       17.59     17.69 o 
   3   4   2        6.59       18.17     10.53 o 
   4   4   2        3.66        9.18     17.69 o 
   5   4   2      149.07      160.10     11.41 o 
   6   4   2      443.78      425.98     27.57 o 
   7   4   2        3.66        7.73      8.89 o 
   8   4   2      283.57      287.11     18.08 o 
   9   4   2      206.26      226.82     14.41 o 
  10   4   2        1.86        2.90     20.78 o 
  11   4   2        9.96        0.87     21.84 o 
  12   4   2      716.93      743.60     42.49 o 
  13   4   2      173.45      181.07     13.63 o 
  14   4   2      500.40      501.96     31.92 o 
  15   4   2       42.88       40.69     10.63 o 
  16   4   2       72.24       83.99     10.25 o 
  17   4   2      162.20      148.87     12.18 o 
  18   4   2        0.00      -15.17     21.07 o 
  19   4   2       33.01       43.39      9.86 o 
  20   4   2        4.56        7.44     20.68 o 
  21   4   2        3.49      -22.81     22.81 o 
 -20   5   2       30.21       41.17     10.92 o 
 -19   5   2        2.06        4.25     20.87 o 
 -18   5   2        8.09       27.83     21.65 o 
 -17   5   2       29.51       27.16     10.24 o 
 -16   5   2        1.14       12.85     21.65 o 
 -15   5   2       96.18       72.59     11.02 o 
 -14   5   2       54.22       50.35     10.15 o 
 -13   5   2      478.67      404.32     31.92 o 
 -12   5   2      169.75      158.35     13.34 o 
 -11   5   2      198.78      185.52     13.82 o 
 -10   5   2        6.60        8.02     10.53 o 
  -9   5   2       25.42       21.55     13.92 o 
  -8   5   2      107.28      123.24     12.66 o 
  -7   5   2      718.09      674.51     41.04 o 
  -6   5   2       28.31       12.76     13.72 o 
  -5   5   2       28.42       34.60     13.53 o 
  -4   5   2       90.99      104.29     11.60 o 
  -3   5   2      572.39      534.52     33.48 o 
  -2   5   2      929.42      893.45     48.42 o 
  -1   5   2      917.25      939.14     49.77 o 
   0   5   2       40.06       33.25     13.14 o 
   1   5   2       60.28       48.81     10.34 o 
   2   5   2       64.62       60.21     10.73 o 
   3   5   2       42.88       41.17     13.53 o 
   4   5   2       42.21       53.64     10.63 o 
   5   5   2       63.77       53.35     10.73 o 
   6   5   2      246.44      242.01     16.05 o 
   7   5   2      370.51      368.77     23.60 o 
   8   5   2      248.78      240.27     15.57 o 
   9   5   2       10.83       20.97     13.34 o 
  10   5   2      298.72      286.70     18.37 o 
  11   5   2      474.24      464.39     28.92 o 
  12   5   2        1.69      -19.91     21.07 o 
  13   5   2      137.90      132.53     12.08 o 
  14   5   2        1.43      -18.46     21.16 o 
  15   5   2      321.79      286.89     25.14 o 
  16   5   2        2.28       20.00     20.68 o 
  17   5   2        0.58       14.11     21.65 o 
  18   5   2       15.12       20.68      9.95 o 
  19   5   2       25.63       38.46     10.24 o 
 -16   6   2       43.58       61.95     11.31 o 
 -15   6   2       50.10       58.95     11.02 o 
 -14   6   2        5.10       -9.18     23.00 o 
 -13   6   2        4.25       -1.64     22.61 o 
 -12   6   2        6.91       24.45     21.94 o 
 -11   6   2       43.46       42.91     10.92 o 
 -10   6   2       13.68       14.40     10.24 o 
  -9   6   2       10.51       -5.12     23.19 o 
  -8   6   2       59.82       48.13     10.53 o 
  -7   6   2        2.75        2.80     20.97 o 
  -6   6   2       34.64      -11.79     23.10 o 
  -5   6   2      101.56       99.46     11.31 o 
  -4   6   2      362.95      391.17     30.37 o 
  -3   6   2      268.26      284.46     25.43 o 
  -2   6   2       38.44       50.45     10.92 o 
  -1   6   2       29.29       34.02     12.37 o 
   0   6   2        4.20      -16.04     22.52 o 
   1   6   2       15.55       26.96     10.53 o 
   2   6   2      143.19      139.68     14.21 o 
   3   6   2       22.01      -17.01     21.94 o 
   4   6   2      343.98      363.50     31.81 o 
   5   6   2       20.62       22.32     20.58 o 
   6   6   2       24.39       20.68     10.05 o 
   7   6   2        1.31      -17.40     21.45 o 
   8   6   2        4.44        3.96      9.95 o 
   9   6   2       17.76      -16.62     23.39 o 
  10   6   2       16.69       37.69     10.05 o 
  11   6   2        0.22       10.34     22.32 o 
  12   6   2        0.74      -23.39     23.39 o 
  13   6   2        0.17       -9.76     10.53 o 
  14   6   2        1.04        0.00     22.90 o 
  15   6   2       49.31       16.14     24.06 o 
 -10   7   2       14.36        9.28     11.50 o 
  -9   7   2        3.47       23.00     23.29 o 
  -8   7   2       37.30       42.14     11.40 o 
  -7   7   2        3.02       -2.61     23.87 o 
  -6   7   2       47.38       63.50     11.50 o 
  -5   7   2       37.06       47.84     11.21 o 
  -4   7   2        0.03      -17.49     25.32 o 
  -3   7   2        3.83        1.64     24.45 o 
  -2   7   2       11.03       18.07     23.97 o 
  -1   7   2        0.18        2.42     23.39 o 
   0   7   2       30.10       24.64     10.92 o 
   1   7   2        0.00        2.51     23.29 o 
   2   7   2       12.59        3.58     11.11 o 
   3   7   2       69.45       73.84     11.98 o 
   4   7   2       80.78       83.12     12.18 o 
   5   7   2        2.70       -0.87     24.55 o 
   6   7   2        1.78      -24.74     24.74 o 
   7   7   2       27.71       29.77     25.51 o 
   8   7   2        3.49       -6.18     23.39 o 
 -27   1   3       17.53       31.22     23.58 o 
 -26   1   3        9.34        0.00     21.74 o 
 -25   1   3       35.91       31.02      9.86 o 
 -24   1   3        0.12      -22.13     22.13 o 
 -23   1   3      201.77      195.19     19.62 o 
 -22   1   3        2.20      -19.91     19.91 o 
 -21   1   3      455.79      472.70     30.57 o 
 -20   1   3       32.21       10.53     20.97 o 
 -19   1   3      263.99      311.35     20.11 o 
 -18   1   3      284.45      256.64     17.41 o 
 -17   1   3       62.96       50.36      9.28 o 
 -16   1   3      877.27      897.04     45.23 o 
 -15   1   3      100.39       98.11      8.89 o 
 -14   1   3       22.69       21.55      8.89 o 
 -13   1   3      669.01      656.92     33.70 o 
 -12   1   3       55.82       54.22      6.57 o 
 -11   1   3      490.58      486.92     26.04 o 
 -10   1   3     2829.78     2937.55    121.77 o 
  -9   1   3      257.93      260.13     16.06 o 
  -8   1   3       22.34       19.62      5.03 o 
  -7   1   3      313.86      300.32     18.00 o 
  -6   1   3       72.58       72.02      5.80 o 
  -5   1   3      130.89      120.11      7.83 o 
  -4   1   3     7637.62     7488.80    302.07 o 
  -3   1   3    41912.18    42148.07   1688.57 o 
  -2   1   3       16.25       33.15      5.22 o 
  -1   1   3    14598.76    14488.29    581.78 o 
   0   1   3      669.13      666.59     30.67 o 
   1   1   3    38090.54    40921.20   1639.46 o 
   2   1   3     4874.21     4735.45    192.02 o 
   3   1   3     1256.81     1171.48     50.41 o 
   4   1   3     1421.58     1415.65     60.16 o 
   5   1   3       52.25       57.13      5.51 o 
   6   1   3      618.46      603.09     29.17 o 
   7   1   3      467.13      444.01     23.72 o 
   8   1   3      924.12      991.20     44.90 o 
   9   1   3       14.15        4.16     12.18 o 
  10   1   3      481.95      509.68     27.58 o 
  11   1   3      224.25      252.40     16.34 o 
  12   1   3        5.02        5.80     15.08 o 
  13   1   3      162.93      149.85     10.25 o 
  14   1   3       52.92       45.62      8.51 o 
  15   1   3      367.88      346.46     23.02 o 
  16   1   3       21.48       15.17     11.79 o 
  17   1   3      262.08      256.53     16.15 o 
  18   1   3        0.03       -1.93     19.91 o 
  19   1   3      100.79       86.70     10.92 o 
  20   1   3       54.83       77.22      9.57 o 
  21   1   3       26.07        7.92     20.39 o 
  22   1   3        8.06        9.86     20.00 o 
  23   1   3        8.66       17.49      9.47 o 
  24   1   3       55.57       60.21     10.15 o 
  25   1   3       27.40       16.14     22.03 o 
 -26   2   3        4.21       -6.18     21.65 o 
 -25   2   3        3.43        6.67     21.55 o 
 -24   2   3        0.33       14.30     21.16 o 
 -23   2   3       11.08      -12.76     20.68 o 
 -22   2   3      175.33      198.17     17.21 o 
 -21   2   3       47.12       45.33      9.28 o 
 -20   2   3       97.32      103.04     11.50 o 
 -19   2   3      247.19      258.45     16.15 o 
 -18   2   3        7.14      -21.45     21.45 o 
 -17   2   3        1.22       -7.92     19.91 o 
 -16   2   3       56.61       72.78      9.47 o 
 -15   2   3       24.03       30.44      8.60 o 
 -14   2   3        6.82      -17.20     17.49 o 
 -13   2   3      580.46      629.05     34.07 o 
 -12   2   3        1.16       -1.16     14.50 o 
 -11   2   3      493.96      532.02     28.65 o 
 -10   2   3      551.76      557.44     29.72 o 
  -9   2   3     4326.46     4569.44    187.39 o 
  -8   2   3       56.73       50.75      5.99 o 
  -7   2   3       20.78       28.41      5.32 o 
  -6   2   3     1800.10     1699.94     72.23 o 
  -5   2   3     1088.32     1174.71     51.26 o 
  -4   2   3       84.29       76.28      6.19 o 
  -3   2   3     2155.15     2083.50     87.04 o 
  -2   2   3       48.14       50.55      5.61 o 
  -1   2   3        0.06        4.74     10.53 o 
   0   2   3      139.60      113.82      8.12 o 
   1   2   3       48.54       40.21      5.41 o 
   2   2   3     2050.87     2022.78     84.73 o 
   3   2   3     1334.16     1388.04     59.67 o 
   4   2   3      252.06      258.77     16.35 o 
   5   2   3      240.00      276.83     17.31 o 
   6   2   3      157.20      154.81     10.15 o 
   7   2   3       93.39       79.37      6.77 o 
   8   2   3      136.22      177.41     10.05 o 
   9   2   3     1156.48     1210.09     54.89 o 
  10   2   3       72.63       93.18      8.02 o 
  11   2   3      375.22      343.32     22.15 o 
  12   2   3      147.48      168.22     11.02 o 
  13   2   3       32.16       41.85      8.60 o 
  14   2   3       23.76      -17.11     20.20 o 
  15   2   3     1412.99     1443.99     67.76 o 
  16   2   3      370.91      346.63     20.31 o 
  17   2   3        2.20      -20.97     20.97 o 
  18   2   3       33.01       35.66      9.66 o 
  19   2   3       67.75       59.05      9.47 o 
  20   2   3       67.08       98.39     12.18 o 
  21   2   3        6.45        7.54     20.00 o 
  22   2   3        2.09      -10.34     20.78 o 
  23   2   3        2.87        5.03     21.45 o 
  24   2   3        4.35        0.87     21.07 o 
 -25   3   3        1.39       -8.99     22.13 o 
 -24   3   3        8.57      -19.62     22.03 o 
 -23   3   3        8.35       -4.06     22.42 o 
 -22   3   3        0.01      -21.55     21.55 o 
 -21   3   3       90.16       71.72     10.34 o 
 -20   3   3      170.12      151.96     13.24 o 
 -19   3   3       21.81       24.45     20.78 o 
 -18   3   3       23.52       45.81      9.86 o 
 -17   3   3       28.86       37.50      9.95 o 
 -16   3   3        0.83      -21.65     21.65 o 
 -15   3   3       21.48       30.83      9.57 o 
 -14   3   3      321.81      328.72     21.86 o 
 -13   3   3      144.69      154.10     11.21 o 
 -12   3   3       45.34       80.70      9.18 o 
 -11   3   3      268.11      276.00     18.08 o 
 -10   3   3      825.21      861.54     42.42 o 
  -9   3   3       96.25       96.76      8.80 o 
  -8   3   3      412.58      412.67     25.74 o 
  -7   3   3       89.72      106.72      8.41 o 
  -6   3   3       70.28       54.52      7.25 o 
  -5   3   3      193.26      177.06     12.38 o 
  -4   3   3      672.15      673.62     33.61 o 
  -3   3   3      340.21      406.25     23.80 o 
  -2   3   3      421.37      425.53     24.58 o 
  -1   3   3      288.46      294.65     18.67 o 
   0   3   3      234.06      241.89     15.18 o 
   1   3   3     5060.11     5582.31    228.00 o 
   2   3   3      511.90      529.80     28.36 o 
   3   3   3       69.71       60.32      7.35 o 
   4   3   3     1156.76     1214.51     55.19 o 
   5   3   3        0.28       11.98     13.63 o 
   6   3   3       84.60       71.72      7.83 o 
   7   3   3        0.39      -15.37     15.37 o 
   8   3   3       38.39       57.41      7.93 o 
   9   3   3      104.41      113.39      9.67 o 
  10   3   3      228.65      207.89     12.76 o 
  11   3   3        1.57      -19.23     19.23 o 
  12   3   3      316.04      309.76     19.44 o 
  13   3   3      494.66      510.14     31.73 o 
  14   3   3      254.45      266.39     17.40 o 
  15   3   3      550.09      528.83     33.09 o 
  16   3   3       51.56       63.30     10.53 o 
  17   3   3        0.61       26.48     20.10 o 
  18   3   3       14.16        2.80     20.68 o 
  19   3   3        2.13       19.81     19.81 o 
  20   3   3       20.91        3.09     21.16 o 
  21   3   3       37.04        6.48     22.42 o 
  22   3   3       29.80       25.61     23.00 o 
  23   3   3       27.39        0.87     23.97 o 
 -23   4   3       18.55       -6.28     23.48 o 
 -22   4   3       67.02       17.01     24.07 o 
 -21   4   3       62.04       30.15     23.49 o 
 -20   4   3       14.77       10.92     21.26 o 
 -19   4   3        0.44       11.89     21.07 o 
 -18   4   3       18.64       16.33     21.55 o 
 -17   4   3      150.97      150.41     14.02 o 
 -16   4   3        4.48      -21.65     21.65 o 
 -15   4   3       17.62        5.32     10.05 o 
 -14   4   3        9.39       19.62     20.68 o 
 -13   4   3        1.56       -1.74     21.26 o 
 -12   4   3      454.94      472.17     29.99 o 
 -11   4   3       54.72       58.47     10.24 o 
 -10   4   3      287.45      299.78     17.60 o 
  -9   4   3        1.55      -19.13     20.00 o 
  -8   4   3       32.48       30.83      9.08 o 
  -7   4   3        1.66       21.94      8.50 o 
  -6   4   3      119.39      127.51     10.63 o 
  -5   4   3      420.76      424.90     26.80 o 
  -4   4   3       13.21       17.30     17.78 o 
  -3   4   3       44.39       51.32      8.60 o 
  -2   4   3      298.20      280.48     18.67 o 
  -1   4   3       88.15       96.56      9.18 o 
   0   4   3      293.89      332.70     22.15 o 
   1   4   3        8.98      -18.36     18.36 o 
   2   4   3        6.76      -19.42     19.42 o 
   3   4   3        3.83       10.15     17.40 o 
   4   4   3       81.01       88.83      9.57 o 
   5   4   3        3.26      -19.52     19.52 o 
   6   4   3       29.83       23.68      9.08 o 
   7   4   3        7.25      -20.49     20.49 o 
   8   4   3       51.03       52.67      9.76 o 
   9   4   3      561.28      619.27     36.67 o 
  10   4   3        3.81       -0.58      9.86 o 
  11   4   3     1324.03     1328.56     64.06 o 
  12   4   3       72.35       68.62     11.21 o 
  13   4   3      455.94      470.29     29.41 o 
  14   4   3       94.41       83.99     11.21 o 
  15   4   3       16.19       15.56      8.99 o 
  16   4   3        0.14        5.03     19.91 o 
  17   4   3       24.84       17.88     20.68 o 
  18   4   3        0.12       -0.77     21.74 o 
  19   4   3        0.14       -8.21     22.81 o 
  20   4   3       17.18       -5.12     21.26 o 
  21   4   3       11.95      -23.87     23.87 o 
 -20   5   3       78.41       83.31     11.69 o 
 -19   5   3        5.40       -5.99     22.61 o 
 -18   5   3        1.02      -13.05     22.03 o 
 -17   5   3       10.88       25.13     22.03 o 
 -16   5   3       28.09       33.34     10.05 o 
 -15   5   3       66.83      -32.67     32.67 o 
 -14   5   3        0.11      -22.13     22.13 o 
 -13   5   3       83.10       68.24     10.34 o 
 -12   5   3        2.46      -10.53     20.87 o 
 -11   5   3        3.82        3.19     20.78 o 
 -10   5   3      247.13      252.93     16.44 o 
  -9   5   3       49.59       25.42     22.42 o 
  -8   5   3        2.01      -23.48     23.48 o 
  -7   5   3      472.98      452.53     30.67 o 
  -6   5   3      295.12      344.25     21.56 o 
  -5   5   3       43.05       30.15     10.92 o 
  -4   5   3        1.21      -18.17     22.90 o 
  -3   5   3        0.04       23.48     21.45 o 
  -2   5   3        1.39       24.93     21.65 o 
  -1   5   3        7.70       11.60     10.15 o 
   0   5   3        1.15      -22.23     22.23 o 
   1   5   3        3.41       14.30     10.15 o 
   2   5   3        0.43       25.90     21.84 o 
   3   5   3       29.20        1.64     21.94 o 
   4   5   3        0.65       12.18     10.15 o 
   5   5   3        2.98       -7.54     21.74 o 
   6   5   3        5.62       13.05     22.61 o 
   7   5   3      102.60       85.74     11.89 o 
   8   5   3       43.67       40.98     10.63 o 
   9   5   3       18.21      -12.18     21.65 o 
  10   5   3       21.65       24.45     21.74 o 
  11   5   3       13.57       25.32     20.20 o 
  12   5   3        0.00       -4.25     20.20 o 
  13   5   3        1.38      -12.47     20.68 o 
  14   5   3       44.55       72.29     10.34 o 
  15   5   3       42.53       76.25     11.02 o 
  16   5   3       15.76       -8.99     21.26 o 
  17   5   3       21.30       33.82      9.86 o 
  18   5   3        2.84        1.26     10.24 o 
 -16   6   3        7.34       -8.89     23.19 o 
 -15   6   3      125.89      115.12     12.37 o 
 -14   6   3        0.06      -11.69     23.58 o 
 -13   6   3        0.01        0.00     21.84 o 
 -12   6   3       32.31        0.00     22.71 o 
 -11   6   3       20.05       30.64     10.24 o 
 -10   6   3       15.62       -2.22     22.61 o 
  -9   6   3       40.67       47.16     10.63 o 
  -8   6   3        3.18       -1.45     22.42 o 
  -7   6   3       40.30       44.75     10.53 o 
  -6   6   3        7.15      -14.01     21.94 o 
  -5   6   3       59.46       24.26     23.20 o 
  -4   6   3      185.94      195.18     17.50 o 
  -3   6   3       43.68       28.61     21.65 o 
  -2   6   3      523.81      468.00     35.02 o 
  -1   6   3      316.46      330.90     26.01 o 
   0   6   3       46.70       56.06     10.34 o 
   1   6   3      150.08      187.24     17.79 o 
   2   6   3        6.09      -21.94     21.94 o 
   3   6   3      176.05      179.52     13.92 o 
   4   6   3       34.08       40.98     10.05 o 
   5   6   3       60.99       51.61     10.53 o 
   6   6   3       16.75       24.64     21.45 o 
   7   6   3        8.61      -11.79     21.94 o 
   8   6   3       96.42       93.37     11.21 o 
   9   6   3       31.54       25.51     22.03 o 
  10   6   3       13.70        3.96     22.03 o 
  11   6   3      134.96      104.20     12.37 o 
  12   6   3       23.42       25.13     10.63 o 
  13   6   3       20.53       24.16     23.00 o 
  14   6   3        3.98        1.45     10.63 o 
  -9   7   3       23.06       26.19     11.60 o 
  -8   7   3       11.31        7.92     23.10 o 
  -7   7   3        2.94       -7.83     24.06 o 
  -6   7   3       64.69       61.57     12.18 o 
  -5   7   3       26.06      -13.53     25.51 o 
  -4   7   3       21.61       29.57     10.82 o 
  -3   7   3        0.32        2.51     22.61 o 
  -2   7   3        6.63       28.03     10.53 o 
  -1   7   3        2.96      -20.78     23.48 o 
   0   7   3        8.95      -25.32     25.32 o 
   1   7   3      301.60      288.42     26.01 o 
   2   7   3        0.01      -16.82     24.16 o 
   3   7   3      163.47      146.16     13.53 o 
   4   7   3        4.71       11.98     24.06 o 
   5   7   3      133.79      107.58     12.86 o 
   6   7   3       23.92      -12.08     12.08 o 
   7   7   3        0.92       12.47     23.68 o 
 -27   0   4      141.62      161.91     13.82 o 
 -26   0   4        0.30        7.44     21.84 o 
 -25   0   4       36.96       38.66      9.76 o 
 -24   0   4      107.21      142.28     11.70 o 
 -23   0   4       24.13       -6.28     20.01 o 
 -22   0   4      570.24      543.61     33.67 o 
 -21   0   4      815.44      833.62     45.69 o 
 -20   0   4      681.49      709.08     41.42 o 
 -19   0   4      875.35      940.55     48.99 o 
 -18   0   4      363.87      403.32     25.44 o 
 -17   0   4        0.72        0.00     17.88 o 
 -16   0   4      239.39      243.58     15.37 o 
 -15   0   4        9.53        8.41     15.75 o 
 -14   0   4       92.60       74.33      7.83 o 
 -13   0   4       24.53       40.49      6.57 o 
 -12   0   4      486.06      449.60     25.26 o 
 -11   0   4      335.97      356.63     21.38 o 
 -10   0   4     1757.67     1816.85     77.14 o 
  -9   0   4      614.71      643.09     30.61 o 
  -8   0   4     1199.80     1267.90     54.89 o 
  -7   0   4     2021.30     1999.82     83.52 o 
  -6   0   4      254.70      270.27     16.45 o 
  -5   0   4    21413.63    20895.84    838.55 o 
  -4   0   4    58540.37    60627.96   2464.84 o 
  -3   0   4     3904.15     3782.35    153.84 o 
  -2   0   4     1573.94     1468.35     61.60 o 
  -1   0   4     6698.70     6592.34    266.04 o 
   0   0   4    23944.17    23899.00    958.36 o 
   1   0   4     7476.08     7271.22    293.30 o 
   2   0   4    11247.97    11181.49    449.85 o 
   3   0   4      844.07      771.40     34.75 o 
   4   0   4     1910.40     2016.90     84.07 o 
   5   0   4     2377.20     2347.74     97.47 o 
   6   0   4     1124.00     1024.76     45.44 o 
   7   0   4    11676.22    12430.92    501.19 o 
   8   0   4     9152.56     9904.83    400.51 o 
   9   0   4      259.50      226.72     14.70 o 
  10   0   4      134.48      146.47      9.28 o 
  11   0   4      167.68      162.43      9.96 o 
  12   0   4     2043.56     2142.73     92.51 o 
  13   0   4      422.35      398.20     24.96 o 
  14   0   4        1.31       10.53     17.11 o 
  15   0   4      360.86      354.38     23.12 o 
  16   0   4       34.08       52.67      9.57 o 
  17   0   4        1.20       11.60     18.36 o 
  18   0   4      115.64       82.94     10.54 o 
  19   0   4      175.33      154.87     12.37 o 
  20   0   4      136.20      131.46     12.57 o 
  21   0   4       22.13       24.35     20.10 o 
  22   0   4      115.72       75.39     10.54 o 
  23   0   4       12.01      -16.53     21.74 o 
  24   0   4       94.91       93.66     11.12 o 
 -27   1   4       10.23        0.00     21.55 o 
 -26   1   4        8.49      -23.39     23.39 o 
 -25   1   4       15.71        6.38     22.13 o 
 -24   1   4      210.46      195.28     22.43 o 
 -23   1   4       84.57       80.32     10.54 o 
 -22   1   4       25.60       14.88     20.39 o 
 -21   1   4      281.65      296.17     18.86 o 
 -20   1   4      175.46      175.08     13.15 o 
 -19   1   4       55.05       69.97      9.95 o 
 -18   1   4       35.88       13.05     12.08 o 
 -17   1   4      420.58      428.34     26.80 o 
 -16   1   4       83.11       87.67      9.28 o 
 -15   1   4       99.35      102.95      9.09 o 
 -14   1   4       78.80       93.76      8.41 o 
 -13   1   4       91.04       83.03      7.83 o 
 -12   1   4       48.95       26.77      6.57 o 
 -11   1   4     2688.52     2809.20    117.30 o 
 -10   1   4       82.99       82.65      6.67 o 
  -9   1   4      100.66       94.45      6.67 o 
  -8   1   4     2253.17     2268.93     94.80 o 
  -7   1   4       14.00       13.53      4.83 o 
  -6   1   4     4295.08     4196.35    171.13 o 
  -5   1   4     3265.61     3215.51    131.79 o 
  -4   1   4     4474.84     4401.25    179.00 o 
  -3   1   4     6282.26     6040.99    244.39 o 
  -2   1   4    13366.93    12836.96    516.19 o 
  -1   1   4      417.32      430.37     22.38 o 
   0   1   4     7727.97     7737.54    312.20 o 
   1   1   4     3056.89     2937.91    120.59 o 
   2   1   4      802.54      740.05     33.86 o 
   3   1   4     1656.16     1651.98     69.64 o 
   4   1   4      793.91      793.49     36.27 o 
   5   1   4      841.99      849.32     38.69 o 
   6   1   4      105.39       95.13      6.67 o 
   7   1   4       86.93      107.11      7.35 o 
   8   1   4      397.59      468.94     25.74 o 
   9   1   4        0.01      -13.24     13.24 o 
  10   1   4       16.93       22.81      8.50 o 
  11   1   4       59.16       62.92      7.64 o 
  12   1   4       30.50       32.96      7.83 o 
  13   1   4       28.70        7.83     17.88 o 
  14   1   4      225.26      222.97     14.89 o 
  15   1   4       51.26       67.27      9.57 o 
  16   1   4      209.67      214.83     13.92 o 
  17   1   4        0.00       11.89     11.89 o 
  18   1   4      114.43      104.49     10.92 o 
  19   1   4       61.02       54.32     10.05 o 
  20   1   4      186.18      199.63     17.30 o 
  21   1   4       44.71       64.56      9.95 o 
  22   1   4        0.29        4.45      9.18 o 
  23   1   4        4.31       -4.16     20.39 o 
  24   1   4        3.00      -16.72     21.65 o 
 -26   2   4        5.25        2.61     22.32 o 
 -25   2   4        0.09      -12.56     22.32 o 
 -24   2   4       14.81      -20.58     22.42 o 
 -23   2   4       28.60       22.03      9.57 o 
 -22   2   4       74.23       92.98     10.44 o 
 -21   2   4       22.17       22.42      8.89 o 
 -20   2   4      109.33      119.76     11.31 o 
 -19   2   4       33.97       13.92     10.15 o 
 -18   2   4        8.24        9.08     20.39 o 
 -17   2   4      358.99      379.71     23.70 o 
 -16   2   4       77.41       68.63      9.67 o 
 -15   2   4       48.47       48.33      8.89 o 
 -14   2   4      147.26      152.55     10.73 o 
 -13   2   4       19.05       21.16      7.44 o 
 -12   2   4      376.18      405.83     25.64 o 
 -11   2   4        5.35        2.61     13.82 o 
 -10   2   4     3252.24     3383.26    140.67 o 
  -9   2   4       42.12       40.98      6.28 o 
  -8   2   4       30.18       33.34      5.80 o 
  -7   2   4      113.24      118.33      7.64 o 
  -6   2   4     2822.73     2795.39    116.03 o 
  -5   2   4       41.63       42.24      5.51 o 
  -4   2   4      283.44      252.81     16.16 o 
  -3   2   4     1018.60     1041.92     46.10 o 
  -2   2   4     2518.08     2448.30    101.76 o 
  -1   2   4      115.32      122.11      7.54 o 
   0   2   4     3161.99     3270.91    134.53 o 
   1   2   4        2.92        8.79     10.53 o 
   2   2   4      818.64      809.95     37.52 o 
   3   2   4      830.72      817.45     37.91 o 
   4   2   4       31.00       37.50      5.70 o 
   5   2   4      319.98      326.81     20.41 o 
   6   2   4      590.61      637.72     32.05 o 
   7   2   4       77.26       92.89      7.54 o 
   8   2   4      113.61      106.15      8.22 o 
   9   2   4      104.47      102.85      8.51 o 
  10   2   4        0.11       -4.16     15.46 o 
  11   2   4       69.52       58.38      8.80 o 
  12   2   4      166.27      174.79     11.60 o 
  13   2   4       34.41       17.11      9.08 o 
  14   2   4       42.91       42.33      9.66 o 
  15   2   4      144.80      139.49     11.79 o 
  16   2   4       16.69       21.36     20.68 o 
  17   2   4       12.17        1.26     20.39 o 
  18   2   4        0.44      -19.91     19.91 o 
  19   2   4      108.39      100.81     10.44 o 
  20   2   4        0.75       -3.67     19.81 o 
  21   2   4       26.99       32.76      9.66 o 
  22   2   4       32.55        0.87     22.32 o 
  23   2   4       61.06       58.18     10.44 o 
 -25   3   4        6.60       -7.15     22.03 o 
 -24   3   4        4.25      -17.01     22.13 o 
 -23   3   4        0.21        0.00     21.16 o 
 -22   3   4       34.16       53.73     10.24 o 
 -21   3   4        1.33       18.36     19.23 o 
 -20   3   4        2.05      -20.29     20.29 o 
 -19   3   4       15.53       -6.67     21.45 o 
 -18   3   4        3.15      -15.75     20.49 o 
 -17   3   4       74.06       85.92     11.21 o 
 -16   3   4        0.03        2.80     20.39 o 
 -15   3   4       37.85       68.72     10.05 o 
 -14   3   4        4.59      -19.04     20.49 o 
 -13   3   4       25.49       -4.25      9.28 o 
 -12   3   4       24.19       37.88      8.41 o 
 -11   3   4       15.03      -17.98     17.98 o 
 -10   3   4       83.20       64.86      8.31 o 
  -9   3   4        0.05       -4.06     15.56 o 
  -8   3   4      239.56      261.10     16.92 o 
  -7   3   4      267.44      255.13     15.67 o 
  -6   3   4        7.89        4.74     14.21 o 
  -5   3   4      679.39      700.95     35.44 o 
  -4   3   4      202.11      194.18     12.38 o 
  -3   3   4       27.43        9.86     14.40 o 
  -2   3   4        2.20       11.79     12.95 o 
  -1   3   4      297.65      284.20     18.77 o 
   0   3   4      606.36      687.77     34.37 o 
   1   3   4      516.98      483.99     27.30 o 
   2   3   4       17.97       17.20     14.30 o 
   3   3   4        1.77       -7.92     14.01 o 
   4   3   4     1084.03     1046.48     48.77 o 
   5   3   4       27.19       33.92      7.25 o 
   6   3   4       35.54       29.28      7.44 o 
   7   3   4       19.46       19.33     15.95 o 
   8   3   4      149.75      140.86     10.44 o 
   9   3   4      144.43      141.92     10.73 o 
  10   3   4      415.29      391.68     25.44 o 
  11   3   4       60.32       83.51      9.96 o 
  12   3   4        0.51        6.38     20.68 o 
  13   3   4        1.42       -4.54     21.45 o 
  14   3   4       74.03       84.09     11.41 o 
  15   3   4       82.59       84.28     11.12 o 
  16   3   4      538.73      530.04     33.38 o 
  17   3   4       11.21      -15.85     20.49 o 
  18   3   4       20.41       26.87     20.49 o 
  19   3   4      133.71      137.36     13.05 o 
  20   3   4        0.09      -16.82     21.16 o 
  21   3   4        7.90       21.07      9.86 o 
  22   3   4       22.45       39.53     10.15 o 
 -23   4   4       40.22       28.51     22.32 o 
 -22   4   4       31.94       23.00     23.00 o 
 -21   4   4        4.70       10.63     21.07 o 
 -20   4   4        0.32      -21.55     21.55 o 
 -19   4   4       31.86       13.43     22.03 o 
 -18   4   4       40.19       40.49      9.86 o 
 -17   4   4      138.11      149.15     12.95 o 
 -16   4   4      182.56      126.55     12.37 o 
 -15   4   4      177.78      179.81     13.44 o 
 -14   4   4       84.37       77.52     11.31 o 
 -13   4   4       46.55        9.28     21.75 o 
 -12   4   4       61.02       25.61     21.94 o 
 -11   4   4       12.38       12.66      9.86 o 
 -10   4   4      379.03      418.13     27.37 o 
  -9   4   4       98.79      111.64     10.63 o 
  -8   4   4      201.80      207.87     12.96 o 
  -7   4   4        0.03       16.62     19.04 o 
  -6   4   4      135.87      152.45     11.31 o 
  -5   4   4      202.74      210.39     13.34 o 
  -4   4   4        4.16       -4.45     18.65 o 
  -3   4   4       56.19       61.37      8.99 o 
  -2   4   4        2.71        2.61     17.59 o 
  -1   4   4      204.54      185.06     12.09 o 
   0   4   4        0.11      -18.55     18.55 o 
   1   4   4       47.75       57.31      8.89 o 
   2   4   4      157.81      167.93     11.60 o 
   3   4   4      172.09      172.48     11.80 o 
   4   4   4      532.29      635.85     36.19 o 
   5   4   4       94.54      117.83     10.44 o 
   6   4   4      199.03      231.17     15.66 o 
   7   4   4      331.77      339.07     22.24 o 
   8   4   4      516.68      500.98     31.64 o 
   9   4   4      507.37      497.86     31.54 o 
  10   4   4      172.37      187.16     13.34 o 
  11   4   4       16.33       16.53     10.53 o 
  12   4   4      522.60      536.62     33.86 o 
  13   4   4      179.79      167.05     13.15 o 
  14   4   4       14.27       35.08      9.18 o 
  15   4   4       37.66       27.54      9.57 o 
  16   4   4        8.99      -10.34     20.68 o 
  17   4   4        2.42       17.78     20.78 o 
  18   4   4        2.67        4.06     20.87 o 
  19   4   4        2.57       -9.28     20.58 o 
  20   4   4       15.24       31.22     10.15 o 
 -20   5   4        0.03       -7.92     22.71 o 
 -19   5   4        8.14       -1.74     22.32 o 
 -18   5   4        8.18      -23.68     23.68 o 
 -17   5   4      111.47      115.02     11.79 o 
 -16   5   4      156.57      173.90     16.24 o 
 -15   5   4       28.19       31.99      9.76 o 
 -14   5   4      127.78      145.57     11.99 o 
 -13   5   4        5.72       13.92      9.37 o 
 -12   5   4       44.43       34.12     10.05 o 
 -11   5   4      257.26      262.12     16.15 o 
 -10   5   4      311.57      301.89     19.24 o 
  -9   5   4      338.04      377.44     25.34 o 
  -8   5   4     1088.53     1086.82     55.98 o 
  -7   5   4      495.20      549.19     35.12 o 
  -6   5   4     1957.58     1938.83     88.31 o 
  -5   5   4       33.25       49.68     10.73 o 
  -4   5   4      254.93      262.71     16.53 o 
  -3   5   4       39.44       26.29     22.52 o 
  -2   5   4       12.38       25.13     21.74 o 
  -1   5   4      273.77      326.54     23.40 o 
   0   5   4        2.33      -21.74     21.74 o 
   1   5   4       41.32       23.68     22.04 o 
   2   5   4       31.83       61.85     10.53 o 
   3   5   4       87.31       85.15     11.12 o 
   4   5   4      207.55      217.82     14.99 o 
   5   5   4      103.33      117.92     12.18 o 
   6   5   4      348.40      369.62     22.63 o 
   7   5   4        4.93       -5.03     21.45 o 
   8   5   4       12.38       18.17      9.95 o 
   9   5   4       10.58       16.82     10.05 o 
  10   5   4      220.76      214.53     19.24 o 
  11   5   4        5.39        2.80     21.55 o 
  12   5   4       66.25       61.66     10.44 o 
  13   5   4       23.58       12.85     22.61 o 
  14   5   4       78.40       83.80     10.83 o 
  15   5   4       67.48       71.91     10.92 o 
  16   5   4        0.06       -2.51     21.74 o 
  17   5   4        1.05       -7.05     23.10 o 
 -16   6   4      102.46       77.23     12.18 o 
 -15   6   4        3.57       13.82     24.35 o 
 -14   6   4       13.81      -15.17     22.81 o 
 -13   6   4       14.10       16.91     10.34 o 
 -12   6   4        0.12       -7.15     22.71 o 
 -11   6   4        6.58       -5.41     22.71 o 
 -10   6   4        1.53       11.40     22.42 o 
  -9   6   4        7.93       11.21     21.36 o 
  -8   6   4        1.12      -23.48     23.48 o 
  -7   6   4        4.92        7.25     21.65 o 
  -6   6   4      330.29      352.27     31.23 o 
  -5   6   4        6.53        8.50     21.65 o 
  -4   6   4       93.31       91.82     11.12 o 
  -3   6   4      139.09      155.24     14.79 o 
  -2   6   4       27.54       24.93     21.94 o 
  -1   6   4      106.32      109.80     11.60 o 
   0   6   4      107.97      124.98     11.70 o 
   1   6   4      117.59      133.39     14.31 o 
   2   6   4       51.98       54.32     10.63 o 
   3   6   4      117.14      117.25     11.60 o 
   4   6   4        0.15        2.90     21.26 o 
   5   6   4       55.12       48.71     10.15 o 
   6   6   4       10.18      -22.03     22.03 o 
   7   6   4       22.10       16.72     22.23 o 
   8   6   4       14.61       15.56      9.95 o 
   9   6   4        0.17      -14.30     21.84 o 
  10   6   4       64.55      102.64     11.31 o 
  11   6   4        1.13      -11.69     23.10 o 
  12   6   4        1.81       18.94     22.52 o 
  13   6   4        0.00       -7.05     22.61 o 
  -9   7   4        1.79       -1.84     24.84 o 
  -8   7   4        0.22        0.87     24.84 o 
  -7   7   4        0.55      -25.13     25.13 o 
  -6   7   4       46.17       46.97     11.31 o 
  -5   7   4       91.13      108.64     12.47 o 
  -4   7   4        0.35       27.25     23.39 o 
  -3   7   4       68.46       46.49     11.79 o 
  -2   7   4        1.10       11.89     24.35 o 
  -1   7   4       29.28       35.37     11.11 o 
   0   7   4       96.53      112.31     12.76 o 
   1   7   4       14.47       30.64     24.93 o 
   2   7   4        1.54      -24.84     24.84 o 
   3   7   4        0.06      -16.43     23.97 o 
   4   7   4        0.86       23.58     22.42 o 
   5   7   4        2.03       -7.05     23.39 o 
   6   7   4       41.60       13.43     26.00 o 
 -27   1   5        1.38      -24.55     24.55 o 
 -26   1   5        1.27      -11.02     21.94 o 
 -25   1   5      225.37      229.51     22.33 o 
 -24   1   5      254.16      307.26     26.78 o 
 -23   1   5       24.02       -5.80     20.78 o 
 -22   1   5       57.21       44.75      9.47 o 
 -21   1   5      272.39      246.27     15.47 o 
 -20   1   5      410.44      454.39     30.18 o 
 -19   1   5      268.18      258.66     17.21 o 
 -18   1   5      316.09      326.77     20.60 o 
 -17   1   5      409.63      401.05     24.47 o 
 -16   1   5      160.90      155.07     11.31 o 
 -15   1   5       72.82       71.43      8.60 o 
 -14   1   5      730.46      727.39     38.15 o 
 -13   1   5      340.22      354.91     22.93 o 
 -12   1   5      269.69      289.77     18.57 o 
 -11   1   5       26.15       23.68      6.28 o 
 -10   1   5      153.34      149.19     10.15 o 
  -9   1   5      764.57      802.95     37.79 o 
  -8   1   5      475.13      508.75     26.04 o 
  -7   1   5        6.21        4.45      6.28 o 
  -6   1   5     2186.56     2099.89     87.97 o 
  -5   1   5      158.31      179.20     11.41 o 
  -4   1   5      543.65      553.76     27.03 o 
  -3   1   5       51.28       55.10      5.51 o 
  -2   1   5     2822.97     2735.49    112.81 o 
  -1   1   5      595.41      567.31     27.43 o 
   0   1   5     1409.20     1406.99     60.11 o 
   1   1   5     2643.50     2522.50    104.53 o 
   2   1   5      183.12      197.40     12.28 o 
   3   1   5     1431.47     1412.82     60.75 o 
   4   1   5      102.53       90.68      6.48 o 
   5   1   5      266.88      261.28     16.54 o 
   6   1   5      318.09      301.94     19.35 o 
   7   1   5     1659.30     1712.15     73.94 o 
   8   1   5      214.31      197.37     12.38 o 
   9   1   5      503.20      474.04     27.39 o 
  10   1   5      154.78      144.92     10.25 o 
  11   1   5      316.04      290.93     19.05 o 
  12   1   5       44.46       43.11     11.02 o 
  13   1   5       92.19       95.60      9.76 o 
  14   1   5       76.79       87.86      9.96 o 
  15   1   5       26.97       20.88     12.27 o 
  16   1   5      149.72      137.75     11.89 o 
  17   1   5       63.83       37.60      9.96 o 
  18   1   5      161.74      157.47     12.47 o 
  19   1   5       12.43       22.90      8.70 o 
  20   1   5      113.90       97.24     15.47 o 
  21   1   5       25.32       31.89      9.47 o 
  22   1   5        1.16       23.10     20.00 o 
  23   1   5       10.28      -10.44     22.13 o 
 -26   2   5        7.38      -23.29     23.29 o 
 -25   2   5       35.11       18.56     10.44 o 
 -24   2   5       96.63       83.03     10.73 o 
 -23   2   5        4.38        4.54     19.81 o 
 -22   2   5       40.27       15.08     20.49 o 
 -21   2   5       18.58       21.45      8.79 o 
 -20   2   5       86.95       88.34     10.63 o 
 -19   2   5        9.84       -3.67     21.07 o 
 -18   2   5        9.18      -14.40     20.29 o 
 -17   2   5       24.07       10.92     20.10 o 
 -16   2   5       35.98       -2.61     20.20 o 
 -15   2   5      303.04      326.39     20.12 o 
 -14   2   5       53.88       65.53      8.89 o 
 -13   2   5        5.88        8.02      7.63 o 
 -12   2   5       27.95       36.53      7.54 o 
 -11   2   5      220.14      206.26     12.57 o 
 -10   2   5      758.40      751.15     37.48 o 
  -9   2   5      223.66      224.55     13.35 o 
  -8   2   5       70.75       77.04      7.06 o 
  -7   2   5     1029.59      998.78     45.58 o 
  -6   2   5      891.41      932.99     43.14 o 
  -5   2   5        0.00        1.16     12.08 o 
  -4   2   5       98.58       97.64      7.06 o 
  -3   2   5        1.49        3.96     11.11 o 
  -2   2   5       19.65      -13.72     13.72 o 
  -1   2   5      244.33      261.65     16.35 o 
   0   2   5     3512.64     3549.66    146.18 o 
   1   2   5      447.27      496.67     26.04 o 
   2   2   5       76.19       66.02      6.28 o 
   3   2   5       82.56       72.98      6.67 o 
   4   2   5      233.45      239.08     15.57 o 
   5   2   5      102.57      111.36      8.02 o 
   6   2   5      372.14      344.72     21.58 o 
   7   2   5      240.19      268.27     17.21 o 
   8   2   5       98.24       79.07      8.22 o 
   9   2   5       21.46       18.56      7.44 o 
  10   2   5      144.46      143.56     10.44 o 
  11   2   5       91.36       75.40      9.47 o 
  12   2   5     1649.47     1615.66     73.44 o 
  13   2   5      538.71      542.22     32.61 o 
  14   2   5       49.00       59.15     10.15 o 
  15   2   5       94.50       93.56     11.02 o 
  16   2   5      128.65      128.85     11.89 o 
  17   2   5        6.54       -3.96     19.91 o 
  18   2   5        1.42        9.76     18.55 o 
  19   2   5       40.09       38.66      9.57 o 
  20   2   5        4.51       19.42     19.42 o 
  21   2   5       58.73       87.27     10.73 o 
  22   2   5        2.63        0.00     21.36 o 
 -25   3   5        3.48        5.41     23.39 o 
 -24   3   5        2.90       12.85     21.16 o 
 -23   3   5       95.45       90.57     10.92 o 
 -22   3   5       96.79       95.69     11.02 o 
 -21   3   5       70.00       71.43     10.24 o 
 -20   3   5       95.36      104.10     10.44 o 
 -19   3   5        4.14       15.85     12.08 o 
 -18   3   5       29.84       31.02      9.86 o 
 -17   3   5       53.85       51.90     10.44 o 
 -16   3   5        0.85      -20.29     20.29 o 
 -15   3   5       13.20       31.31      9.37 o 
 -14   3   5       11.23       22.61     20.29 o 
 -13   3   5      354.45      373.92     22.83 o 
 -12   3   5       63.05       52.39      9.18 o 
 -11   3   5      284.94      266.43     17.41 o 
 -10   3   5        0.25        7.05     16.72 o 
  -9   3   5      403.71      406.81     25.44 o 
  -8   3   5       38.81       32.28      7.73 o 
  -7   3   5      148.63      140.96      9.67 o 
  -6   3   5      682.05      743.27     37.57 o 
  -5   3   5      368.02      389.98     24.38 o 
  -4   3   5       31.68       11.40     15.08 o 
  -3   3   5        0.19       11.69     13.72 o 
  -2   3   5      428.20      422.38     25.35 o 
  -1   3   5        6.36      -14.50     14.50 o 
   0   3   5       29.34       27.16      6.96 o 
   1   3   5      265.93      277.19     17.99 o 
   2   3   5        0.45       -1.55     13.92 o 
   3   3   5     2467.96     2630.64    111.34 o 
   4   3   5      227.95      223.18     13.73 o 
   5   3   5     1316.85     1314.93     60.23 o 
   6   3   5        0.12       -7.92      7.92 o 
   7   3   5       91.40       93.28      9.47 o 
   8   3   5      549.66      583.72     34.06 o 
   9   3   5       59.61       49.87      9.18 o 
  10   3   5      136.09      123.83     11.12 o 
  11   3   5        0.23      -14.01     20.29 o 
  12   3   5      194.03      170.25     12.95 o 
  13   3   5      924.19      858.93     47.54 o 
  14   3   5      727.12      719.56     42.29 o 
  15   3   5      181.58      175.75     13.15 o 
  16   3   5        0.11      -11.69     19.52 o 
  17   3   5      121.12      115.80     11.41 o 
  18   3   5        3.60      -21.84     21.84 o 
  19   3   5        8.37        3.19     21.07 o 
  20   3   5       44.12       48.32     10.34 o 
  21   3   5        4.50        2.61     22.23 o 
 -23   4   5       28.08       13.43     23.48 o 
 -22   4   5       47.38       60.21     10.92 o 
 -21   4   5        1.23      -14.01     21.74 o 
 -20   4   5        9.27        7.34      9.66 o 
 -19   4   5        2.34       -9.76     21.16 o 
 -18   4   5       46.81       10.82     21.17 o 
 -17   4   5       26.82      -21.74     21.74 o 
 -16   4   5      118.45       92.12     11.31 o 
 -15   4   5       21.94        4.45     20.58 o 
 -14   4   5        7.75       19.13     10.05 o 
 -13   4   5      105.62       87.38     11.60 o 
 -12   4   5      413.44      395.12     25.73 o 
 -11   4   5      422.20      468.84     29.60 o 
 -10   4   5      450.73      443.44     29.02 o 
  -9   4   5      244.82      245.31     15.37 o 
  -8   4   5        6.18        0.00     20.49 o 
  -7   4   5      184.24      183.98     12.57 o 
  -6   4   5      115.95      134.46     11.02 o 
  -5   4   5      508.32      442.38     27.87 o 
  -4   4   5      315.91      296.72     20.12 o 
  -3   4   5       13.20       12.47     18.85 o 
  -2   4   5        0.04      -18.36     18.36 o 
  -1   4   5      188.84      181.86     12.28 o 
   0   4   5        2.86       -6.47     19.04 o 
   1   4   5       54.85       57.60      9.38 o 
   2   4   5      441.35      430.70     27.38 o 
   3   4   5      116.66      131.85     11.12 o 
   4   4   5       12.34       16.43     19.81 o 
   5   4   5       10.39        5.12     20.39 o 
   6   4   5        9.43       15.17     20.20 o 
   7   4   5     1097.00     1139.82     56.09 o 
   8   4   5      104.12      113.77     11.21 o 
   9   4   5        4.90       16.24     20.97 o 
  10   4   5      661.42      663.26     40.74 o 
  11   4   5       58.48       29.19     10.63 o 
  12   4   5      112.26      116.86     11.89 o 
  13   4   5       41.63       32.38      9.37 o 
  14   4   5       62.27       66.40      9.86 o 
  15   4   5        0.82      -21.36     21.36 o 
  16   4   5       10.24       21.84      9.66 o 
  17   4   5        4.29      -14.50     20.68 o 
  18   4   5        6.29       23.48     20.49 o 
  19   4   5        1.25       22.81     20.87 o 
 -20   5   5        1.65       16.04     21.94 o 
 -19   5   5       17.19        6.76     10.15 o 
 -18   5   5       25.99        2.51     21.65 o 
 -17   5   5        0.49       13.05      9.76 o 
 -16   5   5       11.99       24.74     20.97 o 
 -15   5   5        5.25       -3.77     20.97 o 
 -14   5   5        0.51        1.06      9.57 o 
 -13   5   5      113.47       98.79     11.31 o 
 -12   5   5       22.81        9.47     19.72 o 
 -11   5   5        8.12       -5.32     21.84 o 
 -10   5   5       54.24       51.32     10.63 o 
  -9   5   5        5.20        0.58     10.34 o 
  -8   5   5        1.39        0.58     22.13 o 
  -7   5   5       12.55       14.50     22.61 o 
  -6   5   5      529.56      536.55     34.63 o 
  -5   5   5      157.45      168.21     13.63 o 
  -4   5   5       38.14       44.55     10.73 o 
  -3   5   5       30.42       25.51     22.13 o 
  -2   5   5       30.87      -15.56     23.39 o 
  -1   5   5      161.08      134.95     12.28 o 
   0   5   5      105.80      144.89     12.18 o 
   1   5   5      173.37      172.08     13.44 o 
   2   5   5       16.16       22.23     10.63 o 
   3   5   5       14.44       21.07     10.44 o 
   4   5   5       98.20       87.28     11.60 o 
   5   5   5       17.06       17.40     21.45 o 
   6   5   5      131.27      126.44     12.18 o 
   7   5   5       10.32       24.64     10.24 o 
   8   5   5        1.71      -21.16     21.16 o 
   9   5   5        0.12        4.16     20.68 o 
  10   5   5       16.52       22.71     20.49 o 
  11   5   5        3.36       -2.90     21.07 o 
  12   5   5       65.02       63.31     10.63 o 
  13   5   5       61.94       80.61     10.92 o 
  14   5   5       15.09       17.11     21.65 o 
  15   5   5        0.97      -11.79     21.16 o 
  16   5   5        2.18       15.75     23.10 o 
 -16   6   5       14.30       16.24     23.68 o 
 -15   6   5       33.80       39.53     10.73 o 
 -14   6   5       22.04       27.25     24.06 o 
 -13   6   5       47.87       70.26     10.92 o 
 -12   6   5      139.68      143.35     12.86 o 
 -11   6   5        2.94      -23.00     23.00 o 
 -10   6   5       84.32       86.02     11.21 o 
  -9   6   5        5.23      -22.90     22.90 o 
  -8   6   5       81.09       84.57     11.31 o 
  -7   6   5       11.05       -5.90     21.94 o 
  -6   6   5      225.31      236.57     21.85 o 
  -5   6   5       72.91       54.51     10.82 o 
  -4   6   5       15.42       36.72      9.95 o 
  -3   6   5       11.22       23.48     21.55 o 
  -2   6   5       11.75       15.66     21.74 o 
  -1   6   5       82.12       87.08     11.02 o 
   0   6   5        2.13      -22.03     22.03 o 
   1   6   5        3.00        2.13     20.87 o 
   2   6   5       44.96       50.06     10.15 o 
   3   6   5       51.60       22.71     22.13 o 
   4   6   5      141.68      157.66     14.02 o 
   5   6   5      192.03      294.37     26.29 o 
   6   6   5       19.89       11.79     10.24 o 
   7   6   5        0.08       -1.55     22.03 o 
   8   6   5        0.00        1.64     21.26 o 
   9   6   5        0.68      -19.71     23.58 o 
  10   6   5       45.17       43.49     10.82 o 
  11   6   5       79.04       83.41     11.40 o 
  12   6   5      155.99      139.19     13.24 o 
  -8   7   5       35.44       17.69     11.40 o 
  -7   7   5       16.15       10.73     24.74 o 
  -6   7   5       21.45       26.67     11.21 o 
  -5   7   5       40.69       32.57     11.40 o 
  -4   7   5        0.69       -1.74     23.48 o 
  -3   7   5        0.42      -23.39     23.77 o 
  -2   7   5        6.00       -8.60     23.97 o 
  -1   7   5       88.22       69.69     11.98 o 
   0   7   5       60.85      -34.31     34.31 o 
   1   7   5       77.03       59.34     11.98 o 
   2   7   5       23.69      -24.84     24.84 o 
   3   7   5        6.70      -23.58     23.58 o 
   4   7   5        0.47       22.42     22.61 o 
 -27   0   6       91.19      113.66     11.89 o 
 -26   0   6        4.30       25.32     19.71 o 
 -25   0   6        0.39       -8.79     20.68 o 
 -24   0   6       23.02       33.05      9.57 o 
 -23   0   6      109.24      126.33     13.24 o 
 -22   0   6        8.99      -20.10     20.10 o 
 -21   0   6       21.05       13.43     20.20 o 
 -20   0   6      294.39      319.87     19.73 o 
 -19   0   6     1095.83     1120.34     55.41 o 
 -18   0   6        0.48        7.92      9.18 o 
 -17   0   6     1564.71     1619.94     73.91 o 
 -16   0   6       53.18       39.53      8.99 o 
 -15   0   6      846.27      825.43     42.13 o 
 -14   0   6      618.78      598.51     33.20 o 
 -13   0   6       15.89       -3.96     14.88 o 
 -12   0   6      795.55      847.40     40.88 o 
 -11   0   6      397.47      376.10     23.42 o 
 -10   0   6      646.94      674.82     33.61 o 
  -9   0   6     4132.05     4274.32    175.56 o 
  -8   0   6      134.06      133.81      8.12 o 
  -7   0   6        8.40        1.64     10.44 o 
  -6   0   6      295.18      332.35     19.16 o 
  -5   0   6      970.90      941.09     42.11 o 
  -4   0   6      605.52      567.19     27.71 o 
  -3   0   6       22.15       18.85      4.83 o 
  -2   0   6     2068.75     1943.68     81.52 o 
  -1   0   6      149.05      140.41      8.70 o 
   0   0   6      248.11      250.37     15.58 o 
   1   0   6       13.05        4.83     10.34 o 
   2   0   6       33.85       35.18      5.03 o 
   3   0   6       22.78      -12.66     12.66 o 
   4   0   6      839.80      808.52     37.71 o 
   5   0   6     1206.34     1189.04     52.89 o 
   6   0   6     1217.66     1200.19     53.85 o 
   7   0   6     1054.30     1090.74     49.93 o 
   8   0   6        6.57        2.61     13.82 o 
   9   0   6        0.08        2.80     14.79 o 
  10   0   6       38.74       45.42      7.93 o 
  11   0   6      726.02      769.11     40.47 o 
  12   0   6      231.29      207.41     14.02 o 
  13   0   6       48.73       60.79      9.47 o 
  14   0   6      332.32      324.94     19.73 o 
  15   0   6       31.96       48.13      9.37 o 
  16   0   6      168.78      179.52     12.95 o 
  17   0   6       11.13        5.22     20.00 o 
  18   0   6      189.14      213.65     19.91 o 
  19   0   6       49.74       39.82      9.47 o 
  20   0   6        8.86       -9.95     20.58 o 
  21   0   6      192.00      182.80     16.63 o 
  22   0   6       78.40       66.88     11.02 o 
  23   0   6        0.81       25.13     20.97 o 
 -27   1   6        8.66      -10.82     22.90 o 
 -26   1   6        1.90       -3.87      9.95 o 
 -25   1   6      319.96      360.37     30.07 o 
 -24   1   6       30.10      -15.37     22.32 o 
 -23   1   6        0.10       16.82     19.33 o 
 -22   1   6        4.12       11.02     19.62 o 
 -21   1   6        8.68      -22.81     22.81 o 
 -20   1   6       47.21       35.66      9.95 o 
 -19   1   6        0.10      -15.95     20.87 o 
 -18   1   6      388.35      385.34     24.86 o 
 -17   1   6      240.67      219.68     13.63 o 
 -16   1   6       34.93       21.84     11.11 o 
 -15   1   6       13.05       28.32     10.44 o 
 -14   1   6        0.14       -3.58     16.62 o 
 -13   1   6      162.62      156.24     10.25 o 
 -12   1   6     1803.02     1867.43     81.11 o 
 -11   1   6       14.67       12.18      8.41 o 
 -10   1   6      517.56      524.16     28.36 o 
  -9   1   6      187.42      157.14      9.48 o 
  -8   1   6     1193.55     1213.21     53.86 o 
  -7   1   6      671.03      671.73     32.55 o 
  -6   1   6      170.89      194.18     12.38 o 
  -5   1   6      441.62      394.19     22.17 o 
  -4   1   6      294.29      277.78     17.42 o 
  -3   1   6        8.08       -0.87      6.28 o 
  -2   1   6      313.25      275.39     17.03 o 
  -1   1   6      416.56      382.27     21.39 o 
   0   1   6      449.19      442.14     23.43 o 
   1   1   6     3068.94     2948.72    122.13 o 
   2   1   6     1178.19     1108.50     49.41 o 
   3   1   6     1612.17     1639.20     70.47 o 
   4   1   6      508.88      536.03     28.07 o 
   5   1   6      274.41      296.56     18.96 o 
   6   1   6      262.14      280.48     17.80 o 
   7   1   6        5.88        6.28      6.28 o 
   8   1   6      202.77      221.14     14.02 o 
   9   1   6      219.65      223.66     15.08 o 
  10   1   6      271.91      295.44     18.66 o 
  11   1   6       17.00       25.03     10.82 o 
  12   1   6      135.19      126.35     10.73 o 
  13   1   6       64.78       68.91      9.86 o 
  14   1   6        0.97        1.06     20.20 o 
  15   1   6       63.52       48.52     10.25 o 
  16   1   6        1.98       -4.93     19.62 o 
  17   1   6      112.15       99.46     11.12 o 
  18   1   6        3.84      -20.10     20.10 o 
  19   1   6       26.09       14.01     20.78 o 
  20   1   6        6.36       13.24     20.00 o 
  21   1   6       17.20        8.99     20.97 o 
  22   1   6       55.38       67.75     10.44 o 
 -26   2   6        0.33       -8.89     21.94 o 
 -25   2   6      118.55      144.79     13.34 o 
 -24   2   6      283.77      294.70     26.88 o 
 -23   2   6        0.14      -20.97     20.97 o 
 -22   2   6       67.53       24.74     21.46 o 
 -21   2   6       35.78       30.15      9.08 o 
 -20   2   6      186.12      209.40     14.60 o 
 -19   2   6       57.03       68.23     10.53 o 
 -18   2   6      506.88      505.28     31.92 o 
 -17   2   6        0.96      -11.21     20.00 o 
 -16   2   6       96.32       96.76     10.34 o 
 -15   2   6       11.21       -3.48     18.46 o 
 -14   2   6      219.08      225.68     14.02 o 
 -13   2   6       52.90       22.62     18.36 o 
 -12   2   6        6.85       11.40      7.63 o 
 -11   2   6       17.87       32.18      7.25 o 
 -10   2   6       25.28       27.74      7.35 o 
  -9   2   6      428.59      440.75     25.64 o 
  -8   2   6      295.32      285.25     18.28 o 
  -7   2   6     1990.96     2057.24     87.82 o 
  -6   2   6     5766.05     5905.13    241.01 o 
  -5   2   6       62.12       50.07      6.67 o 
  -4   2   6     2491.86     2537.11    106.42 o 
  -3   2   6       94.85      110.69      7.64 o 
  -2   2   6     6427.44     6603.31    268.64 o 
  -1   2   6      521.68      598.88     30.21 o 
   0   2   6      418.82      432.88     24.68 o 
   1   2   6       17.29        1.35     13.34 o 
   2   2   6     5533.33     5790.31    236.48 o 
   3   2   6     1453.43     1516.72     66.31 o 
   4   2   6        0.42        7.92     13.63 o 
   5   2   6      752.93      725.14     36.51 o 
   6   2   6       99.77      105.27      8.51 o 
   7   2   6      251.28      259.27     17.12 o 
   8   2   6       37.70       28.70      7.93 o 
   9   2   6       18.76       22.42     17.11 o 
  10   2   6        2.03       22.23     17.97 o 
  11   2   6       31.66       -8.12     19.91 o 
  12   2   6      559.98      583.85     34.74 o 
  13   2   6        2.95       -5.61      9.57 o 
  14   2   6      744.69      726.59     42.20 o 
  15   2   6       14.70       25.80     20.29 o 
  16   2   6      236.25      219.08     14.21 o 
  17   2   6        1.73        6.28     18.75 o 
  18   2   6       51.07       45.33      9.37 o 
  19   2   6       16.00      -13.92     22.23 o 
  20   2   6        0.53        6.47     19.91 o 
  21   2   6       25.01       51.51     10.15 o 
  22   2   6        9.04       -3.58     22.61 o 
 -24   3   6       15.44       -6.09     22.52 o 
 -23   3   6       20.21        8.89      9.86 o 
 -22   3   6       97.10       98.10     11.31 o 
 -21   3   6       24.21      -25.32     25.32 o 
 -20   3   6       66.25       60.70     10.05 o 
 -19   3   6        0.20      -13.63     19.04 o 
 -18   3   6       60.32       61.86     10.44 o 
 -17   3   6        4.84       11.79     19.81 o 
 -16   3   6       93.30      118.12     11.70 o 
 -15   3   6        3.10       -1.16     20.68 o 
 -14   3   6       17.70       21.55      9.37 o 
 -13   3   6       26.05       23.10      9.47 o 
 -12   3   6       59.39       71.72      9.67 o 
 -11   3   6       20.29       38.56      8.89 o 
 -10   3   6      303.39      300.68     17.70 o 
  -9   3   6      112.91      106.91      9.67 o 
  -8   3   6       31.24       40.98      7.83 o 
  -7   3   6       89.71       93.18      8.70 o 
  -6   3   6      109.53      107.30      8.89 o 
  -5   3   6      230.29      214.97     14.02 o 
  -4   3   6      578.66      577.49     32.04 o 
  -3   3   6      192.90      189.81     12.28 o 
  -2   3   6       58.21       78.87      8.12 o 
  -1   3   6      552.02      595.46     32.42 o 
   0   3   6      893.96      944.32     45.24 o 
   1   3   6        2.11       12.08     14.88 o 
   2   3   6      160.25      160.30     10.54 o 
   3   3   6      124.09      141.04     10.44 o 
   4   3   6        2.80       10.15      7.73 o 
   5   3   6       11.45        8.99     17.69 o 
   6   3   6        4.50       19.91     17.97 o 
   7   3   6      109.84      108.17     10.05 o 
   8   3   6      167.57      151.30     11.60 o 
   9   3   6        0.24       -2.80      9.28 o 
  10   3   6      289.56      286.04     18.08 o 
  11   3   6      362.53      387.53     23.40 o 
  12   3   6     2932.85     2929.24    127.17 o 
  13   3   6       16.48        4.93     10.24 o 
  14   3   6      133.06      117.54     11.89 o 
  15   3   6        2.21      -20.39     20.39 o 
  16   3   6       50.87       52.29      9.66 o 
  17   3   6       42.46       53.06      9.95 o 
  18   3   6        1.15       11.98      9.18 o 
  19   3   6        2.95        8.31      9.47 o 
  20   3   6        0.91       -3.48     21.36 o 
 -22   4   6        6.04       -7.83     21.94 o 
 -21   4   6       11.49       23.77      9.95 o 
 -20   4   6        2.26       -7.15     21.36 o 
 -19   4   6       38.10       49.39     10.15 o 
 -18   4   6        2.52       20.58     20.58 o 
 -17   4   6       36.29       45.23      9.57 o 
 -16   4   6       32.48       31.41      8.99 o 
 -15   4   6       18.99       17.59     20.49 o 
 -14   4   6       20.56       14.40     10.15 o 
 -13   4   6      610.69      640.45     39.19 o 
 -12   4   6        8.30       22.90     22.23 o 
 -11   4   6      104.30       93.47     11.02 o 
 -10   4   6      153.58      160.67     12.57 o 
  -9   4   6      385.96      385.05     24.76 o 
  -8   4   6      216.35      205.27     13.54 o 
  -7   4   6       55.21       44.85      9.67 o 
  -6   4   6       71.26       37.89      9.67 o 
  -5   4   6       52.36       48.33      9.76 o 
  -4   4   6      548.22      564.24     33.67 o 
  -3   4   6      185.03      200.52     12.76 o 
  -2   4   6        9.44       -1.45     19.62 o 
  -1   4   6       10.79       -0.97     19.33 o 
   0   4   6        0.01       -5.41     19.62 o 
   1   4   6        4.05        7.44     19.62 o 
   2   4   6       21.01      -22.13     22.13 o 
   3   4   6        6.99        2.03     20.10 o 
   4   4   6        4.05       23.68     19.91 o 
   5   4   6       10.10      -11.31     20.10 o 
   6   4   6      167.03      163.48     12.57 o 
   7   4   6      214.26      225.66     14.41 o 
   8   4   6       13.40       24.26     21.65 o 
   9   4   6      824.99      830.17     45.88 o 
  10   4   6        3.93       -8.21     20.49 o 
  11   4   6       10.14       18.46     20.97 o 
  12   4   6       17.92        4.83     20.29 o 
  13   4   6       12.69       13.53     20.68 o 
  14   4   6        4.22       -5.90     20.00 o 
  15   4   6        1.74       13.92     20.49 o 
  16   4   6       17.07        1.64     22.61 o 
  17   4   6        0.03       12.37      9.57 o 
  18   4   6        6.23       13.14     22.23 o 
 -19   5   6        5.83       14.79     21.55 o 
 -18   5   6        4.68       11.31      9.95 o 
 -17   5   6      138.96      121.21     11.99 o 
 -16   5   6        6.80       16.04      9.76 o 
 -15   5   6       55.18       26.67     23.78 o 
 -14   5   6       20.04       12.37      9.66 o 
 -13   5   6        6.64       17.01      9.28 o 
 -12   5   6        0.69      -11.89     19.71 o 
 -11   5   6       20.69       -5.41     20.97 o 
 -10   5   6       51.49       28.70     11.11 o 
  -9   5   6        3.33      -19.42     21.26 o 
  -8   5   6      360.90      409.36     25.14 o 
  -7   5   6      155.69      160.47     13.24 o 
  -6   5   6       42.87       26.48     22.81 o 
  -5   5   6     1383.96     1295.42     63.38 o 
  -4   5   6        6.94        1.26     22.42 o 
  -3   5   6       51.33       16.24     23.49 o 
  -2   5   6        1.57        7.83     21.36 o 
  -1   5   6        0.67       15.66     22.61 o 
   0   5   6       25.66       30.35     10.34 o 
   1   5   6       16.80        6.76     21.65 o 
   2   5   6       24.07       27.83     21.36 o 
   3   5   6        4.32      -11.31     20.00 o 
   4   5   6        2.57      -10.82     21.07 o 
   5   5   6       91.37       90.37     11.31 o 
   6   5   6      540.72      518.33     33.28 o 
   7   5   6        6.92        5.41     19.52 o 
   8   5   6       61.66       65.43     10.05 o 
   9   5   6      110.26       97.33     11.21 o 
  10   5   6       10.04       39.43      9.76 o 
  11   5   6       37.41       48.03     10.05 o 
  12   5   6       48.35       58.28     10.44 o 
  13   5   6        1.26       27.83     22.71 o 
  14   5   6       16.82       18.65     22.71 o 
  15   5   6       13.65       28.32     10.05 o 
 -15   6   6        0.39      -23.97     23.97 o 
 -14   6   6        2.80        5.22     22.81 o 
 -13   6   6       33.13       31.12     10.82 o 
 -12   6   6        8.38        1.64     22.23 o 
 -11   6   6        8.16      -13.72     23.10 o 
 -10   6   6        0.20        4.74     20.97 o 
  -9   6   6        0.88      -12.47     21.94 o 
  -8   6   6        0.18      -23.39     23.39 o 
  -7   6   6        0.16       15.95     22.03 o 
  -6   6   6       64.83       64.66     10.92 o 
  -5   6   6       18.89       27.83     10.15 o 
  -4   6   6      346.81      304.41     25.82 o 
  -3   6   6       33.91       -0.87     10.63 o 
  -2   6   6      114.33      103.42     11.41 o 
  -1   6   6        7.04       11.79     21.65 o 
   0   6   6       76.32       84.28     10.92 o 
   1   6   6       11.79        8.21     21.94 o 
   2   6   6       79.63       78.29     10.92 o 
   3   6   6        8.58       29.19      9.95 o 
   4   6   6        1.26       -5.41     22.13 o 
   5   6   6        7.31       29.09      9.95 o 
   6   6   6        1.59      -11.11     21.65 o 
   7   6   6        6.80       10.53     21.26 o 
   8   6   6        0.36      -19.91     21.84 o 
   9   6   6       40.64       24.06     10.92 o 
  10   6   6        7.46      -17.40     23.00 o 
  11   6   6        0.00       20.20     10.34 o 
  -6   7   6        7.56      -15.37     24.74 o 
  -5   7   6        6.43        0.00     23.87 o 
  -4   7   6        8.48       24.06     24.93 o 
  -3   7   6       25.13       26.09     11.31 o 
  -2   7   6      134.74      143.25     13.92 o 
  -1   7   6        4.54      -15.95     24.84 o 
   0   7   6       59.30       57.22     12.08 o 
   1   7   6        3.85       11.69     23.97 o 
 -26   1   7       14.91       47.64     10.34 o 
 -25   1   7       24.85       -4.93     22.13 o 
 -24   1   7       13.78       -7.05     20.97 o 
 -23   1   7        8.45       -5.22     20.39 o 
 -22   1   7        0.33       11.31     19.91 o 
 -21   1   7      157.37      181.35     13.82 o 
 -20   1   7      121.78      115.99     11.70 o 
 -19   1   7       58.48       12.27     21.07 o 
 -18   1   7       90.49       84.58     10.44 o 
 -17   1   7       71.45       70.75      9.86 o 
 -16   1   7       72.30       57.90     12.57 o 
 -15   1   7        1.55        6.09     17.78 o 
 -14   1   7      270.03      273.87     17.79 o 
 -13   1   7        1.50       -3.00     16.72 o 
 -12   1   7      735.00      765.47     39.02 o 
 -11   1   7      380.41      413.97     25.15 o 
 -10   1   7      124.61      133.89      9.18 o 
  -9   1   7      941.80      924.33     43.81 o 
  -8   1   7     4066.73     3875.56    160.15 o 
  -7   1   7     2859.94     2726.46    114.13 o 
  -6   1   7      994.11      924.76     42.66 o 
  -5   1   7     1902.92     1910.15     81.42 o 
  -4   1   7       81.43       60.71      6.28 o 
  -3   1   7      975.44      928.53     42.67 o 
  -2   1   7        0.82        3.29     12.18 o 
  -1   1   7     1972.57     1949.75     82.81 o 
   0   1   7      316.39      310.07     19.16 o 
   1   1   7        0.15        6.38      7.15 o 
   2   1   7     1544.67     1441.66     63.23 o 
   3   1   7     1365.62     1357.52     60.18 o 
   4   1   7     1568.54     1631.22     71.08 o 
   5   1   7     1617.56     1627.18     71.37 o 
   6   1   7        3.71        5.90     14.50 o 
   7   1   7      644.44      675.83     35.53 o 
   8   1   7      107.09      114.65      9.47 o 
   9   1   7       30.23       34.02     10.63 o 
  10   1   7       52.73       48.33      8.80 o 
  11   1   7        0.18       15.08     18.75 o 
  12   1   7       87.21       80.23      9.96 o 
  13   1   7       16.53       26.96      9.18 o 
  14   1   7        3.50      -20.39     20.39 o 
  15   1   7        4.49       -1.74     19.33 o 
  16   1   7       76.24       70.36     10.44 o 
  17   1   7        0.08       19.71     19.71 o 
  18   1   7        4.40      -20.39     20.39 o 
  19   1   7        0.61        7.05     19.33 o 
  20   1   7       24.18       38.37      9.76 o 
  21   1   7        7.84      -22.42     22.42 o 
 -26   2   7       15.00       20.68     23.10 o 
 -25   2   7       66.33       71.62     11.02 o 
 -24   2   7        5.67       -5.70     21.26 o 
 -23   2   7        8.76      -14.01     20.87 o 
 -22   2   7       35.51       31.12      9.37 o 
 -21   2   7       13.74       13.43     19.71 o 
 -20   2   7        7.60       -3.09     18.94 o 
 -19   2   7        2.64      -20.29     20.29 o 
 -18   2   7      251.88      246.17     16.53 o 
 -17   2   7       75.32       61.57     10.15 o 
 -16   2   7      177.25      199.83     13.15 o 
 -15   2   7       39.79       15.17     20.78 o 
 -14   2   7       31.95       24.93     19.81 o 
 -13   2   7      259.95      281.01     17.12 o 
 -12   2   7       58.45       63.40      8.80 o 
 -11   2   7       71.92       79.45      8.70 o 
 -10   2   7       72.72       81.58      8.41 o 
  -9   2   7      972.69      955.55     45.74 o 
  -8   2   7        1.00       18.55     14.30 o 
  -7   2   7      848.90      865.25     41.76 o 
  -6   2   7      193.60      228.78     14.50 o 
  -5   2   7     1815.16     1718.88     74.63 o 
  -4   2   7      567.52      569.14     30.30 o 
  -3   2   7     1895.62     1855.77     79.91 o 
  -2   2   7      199.04      170.48     11.02 o 
  -1   2   7      193.97      244.26     15.66 o 
   0   2   7      684.14      721.86     35.93 o 
   1   2   7       13.38       16.43     14.11 o 
   2   2   7      108.50      134.76      9.09 o 
   3   2   7        3.20       -7.73     14.79 o 
   4   2   7      891.36      876.96     43.02 o 
   5   2   7      472.90      438.34     26.90 o 
   6   2   7      109.36      115.23      9.38 o 
   7   2   7        0.24        8.60     17.11 o 
   8   2   7       11.16       15.17     18.27 o 
   9   2   7      521.72      445.67     26.12 o 
  10   2   7      120.82      135.04     11.31 o 
  11   2   7      521.52      531.83     32.89 o 
  12   2   7      235.36      233.79     15.37 o 
  13   2   7       41.47       45.62     10.05 o 
  14   2   7       53.50      -10.15     21.84 o 
  15   2   7       23.31       26.29     12.56 o 
  16   2   7      143.23      151.18     14.69 o 
  17   2   7        0.24        0.00     20.10 o 
  18   2   7        8.41       -1.55     19.13 o 
  19   2   7        5.72       14.69     21.16 o 
  20   2   7        0.37        0.00     21.26 o 
  21   2   7        0.71        8.12     21.55 o 
 -24   3   7        1.00       22.81     21.07 o 
 -23   3   7        1.83       -6.67     20.68 o 
 -22   3   7       18.60        9.57     21.94 o 
 -21   3   7        0.23       -3.09     20.58 o 
 -20   3   7      108.63      115.51     11.12 o 
 -19   3   7        7.13        7.73     19.04 o 
 -18   3   7      151.21      142.68     12.08 o 
 -17   3   7        5.97        5.12     19.81 o 
 -16   3   7      193.26      209.79     13.92 o 
 -15   3   7      120.34      136.10     12.18 o 
 -14   3   7      105.39       96.85     10.92 o 
 -13   3   7      667.74      688.70     39.58 o 
 -12   3   7      187.14      183.31     12.38 o 
 -11   3   7      158.40      160.29     11.89 o 
 -10   3   7        2.76        4.35     18.84 o 
  -9   3   7        3.99       -2.32     18.55 o 
  -8   3   7       48.87       37.40      8.70 o 
  -7   3   7      114.15      140.46     10.25 o 
  -6   3   7       13.63        7.83     17.20 o 
  -5   3   7      106.02       83.23      8.89 o 
  -4   3   7       26.83       36.63      7.92 o 
  -3   3   7      156.79      178.86     12.08 o 
  -2   3   7        2.21        2.51     16.33 o 
  -1   3   7      699.53      710.65     37.66 o 
   0   3   7        0.19        6.18      7.73 o 
   1   3   7       21.91       20.10      7.92 o 
   2   3   7       98.75       97.44      9.47 o 
   3   3   7       58.21       57.51      8.89 o 
   4   3   7      414.45      409.39     25.15 o 
   5   3   7      289.84      312.94     20.11 o 
   6   3   7        3.44       12.47     18.65 o 
   7   3   7      245.83      218.82     14.12 o 
   8   3   7      412.14      424.25     28.34 o 
   9   3   7     2083.72     2097.57     93.97 o 
  10   3   7       90.73       92.11     11.60 o 
  11   3   7      226.18      229.04     14.99 o 
  12   3   7       74.24       67.95     10.73 o 
  13   3   7        8.17      -22.03     22.03 o 
  14   3   7       13.44      -20.68     20.68 o 
  15   3   7       11.64       19.62     21.07 o 
  16   3   7        4.62       23.58     19.62 o 
  17   3   7       21.34      -22.71     22.71 o 
  18   3   7       19.40       13.34     21.55 o 
  19   3   7        0.79        7.83     20.58 o 
 -22   4   7        0.57      -13.24     22.32 o 
 -21   4   7       13.06       -0.87     21.55 o 
 -20   4   7        4.86        1.64     21.07 o 
 -19   4   7        4.70       13.72      9.57 o 
 -18   4   7       12.46       23.29     20.39 o 
 -17   4   7        0.74      -20.87     20.87 o 
 -16   4   7        0.16      -20.58     20.58 o 
 -15   4   7       44.06       14.79     20.78 o 
 -14   4   7      185.55      211.62     15.66 o 
 -13   4   7        3.45        6.86     20.78 o 
 -12   4   7        0.05       14.01     21.26 o 
 -11   4   7      586.30      569.22     35.70 o 
 -10   4   7     1518.53     1531.04     72.23 o 
  -9   4   7      733.10      741.43     41.91 o 
  -8   4   7       57.46       46.97     10.24 o 
  -7   4   7      274.90      270.08     18.66 o 
  -6   4   7       80.90       90.95     10.54 o 
  -5   4   7        0.14      -20.58     20.58 o 
  -4   4   7       35.24       51.71      9.76 o 
  -3   4   7       27.60       35.37      9.37 o 
  -2   4   7      351.22      345.47     22.73 o 
  -1   4   7      412.51      404.91     25.63 o 
   0   4   7       35.90       -4.74     20.68 o 
   1   4   7       15.08       22.23     20.20 o 
   2   4   7       13.26       16.62      9.66 o 
   3   4   7       67.92       53.26     10.25 o 
   4   4   7        0.05       -9.47     22.03 o 
   5   4   7      111.31      109.71     11.31 o 
   6   4   7      320.93      333.05     21.86 o 
   7   4   7        2.77      -15.75     21.45 o 
   8   4   7       12.78       -9.37     20.68 o 
   9   4   7      154.78      156.41     12.86 o 
  10   4   7       69.00       62.73     10.25 o 
  11   4   7        3.80      -18.75     20.39 o 
  12   4   7       73.29       77.42     10.15 o 
  13   4   7        4.57      -20.20     21.07 o 
  14   4   7       77.17       83.60     10.82 o 
  15   4   7       61.96       63.11     10.63 o 
  16   4   7       19.59       17.49      9.95 o 
  17   4   7       62.37       65.24     11.11 o 
 -19   5   7        0.03        0.00     22.90 o 
 -18   5   7       92.07      123.14     11.99 o 
 -17   5   7       30.99       22.42     22.52 o 
 -16   5   7       33.64       40.11     10.15 o 
 -15   5   7       10.86       15.17      9.76 o 
 -14   5   7       27.78       36.34      9.76 o 
 -13   5   7       11.27       24.26     21.16 o 
 -12   5   7        6.54        3.58     20.97 o 
 -11   5   7        7.51      -16.14     20.20 o 
 -10   5   7       10.23       11.69     19.81 o 
  -9   5   7        5.46      -17.49     21.07 o 
  -8   5   7       78.86       71.72     11.41 o 
  -7   5   7        0.30       11.69     20.20 o 
  -6   5   7       77.09       69.59     11.12 o 
  -5   5   7        0.13       -1.93     20.39 o 
  -4   5   7       10.71       21.65      9.95 o 
  -3   5   7       13.77       23.29     21.26 o 
  -2   5   7       96.67       69.40     11.50 o 
  -1   5   7        9.92       20.87     20.10 o 
   0   5   7      206.58      187.65     13.73 o 
   1   5   7       36.22       23.97     10.34 o 
   2   5   7       18.92       -1.93     20.49 o 
   3   5   7       42.67       11.89     21.46 o 
   4   5   7        0.02       14.88     19.42 o 
   5   5   7       53.38       50.74      9.66 o 
   6   5   7       43.73       41.75      9.57 o 
   7   5   7        0.52      -20.87     20.87 o 
   8   5   7        0.08      -21.36     21.36 o 
   9   5   7        1.04      -21.84     21.84 o 
  10   5   7        9.05        0.00     21.55 o 
  11   5   7       20.36       25.61     20.29 o 
  12   5   7        6.26       18.17     20.20 o 
  13   5   7        1.50       11.98     21.45 o 
  14   5   7       14.90       24.74     22.42 o 
 -14   6   7        2.21        7.92     10.44 o 
 -13   6   7        4.28       18.17     22.81 o 
 -12   6   7        3.08        8.50     21.65 o 
 -11   6   7       17.35      -16.62     24.26 o 
 -10   6   7       51.86      -11.79     11.79 o 
  -9   6   7       51.80       20.88     24.55 o 
  -8   6   7       84.51       73.36     11.31 o 
  -7   6   7      135.35      150.31     13.24 o 
  -6   6   7       82.45       60.89     11.12 o 
  -5   6   7       39.60       43.10     10.53 o 
  -4   6   7        4.74      -22.32     22.32 o 
  -3   6   7        0.00       -2.32     21.07 o 
  -2   6   7        0.01       26.67     21.26 o 
  -1   6   7        5.29       15.46      9.76 o 
   0   6   7       24.47       14.59     22.32 o 
   1   6   7        0.33        5.41     21.36 o 
   2   6   7        2.40      -22.03     22.03 o 
   3   6   7        2.75      -14.21     21.94 o 
   4   6   7       49.55       82.83     11.11 o 
   5   6   7        4.74       13.82     21.84 o 
   6   6   7       31.49       30.35     10.44 o 
   7   6   7        0.33        6.76     22.42 o 
   8   6   7        2.55      -13.82     22.71 o 
   9   6   7        4.48      -23.97     23.97 o 
 -26   0   8       18.50        6.09     23.48 o 
 -25   0   8        5.87       17.97      9.47 o 
 -24   0   8      195.72      189.48     17.79 o 
 -23   0   8        0.01       -4.54     20.49 o 
 -22   0   8      222.99      186.69     18.76 o 
 -21   0   8       66.13       71.42      9.86 o 
 -20   0   8      149.33      147.51     12.47 o 
 -19   0   8       48.08       21.36     20.59 o 
 -18   0   8       14.32       23.19     19.81 o 
 -17   0   8      551.71      558.47     35.41 o 
 -16   0   8      840.33      907.14     46.67 o 
 -15   0   8      246.86      248.80     16.05 o 
 -14   0   8      119.49      106.53      9.86 o 
 -13   0   8      504.07      519.33     31.06 o 
 -12   0   8        4.40       -9.86     16.62 o 
 -11   0   8      473.54      431.67     27.48 o 
 -10   0   8      753.13      792.98     39.51 o 
  -9   0   8      642.13      620.92     33.11 o 
  -8   0   8      261.68      289.18     18.86 o 
  -7   0   8     4806.76     4934.80    202.54 o 
  -6   0   8      722.16      709.61     35.26 o 
  -5   0   8      150.50      147.35      9.96 o 
  -4   0   8       53.51       40.69      6.09 o 
  -3   0   8        9.80        7.05      5.70 o 
  -2   0   8       55.18       66.31      6.48 o 
  -1   0   8       41.23       40.59      5.90 o 
   0   0   8        3.80       15.66     12.37 o 
   1   0   8      367.09      368.04     22.93 o 
   2   0   8       50.28       51.52      6.67 o 
   3   0   8     3462.27     3513.59    146.06 o 
   4   0   8     1065.54     1154.71     53.32 o 
   5   0   8      129.37      129.35      9.28 o 
   6   0   8       70.27       81.77      8.31 o 
   7   0   8       97.31      100.72      9.09 o 
   8   0   8      300.05      325.05     21.37 o 
   9   0   8        0.08       12.18     17.78 o 
  10   0   8      543.44      516.99     33.09 o 
  11   0   8       87.53       77.23     10.05 o 
  12   0   8       82.33       79.64     10.05 o 
  13   0   8        0.57       12.56     18.55 o 
  14   0   8        2.31       -6.28     18.46 o 
  15   0   8      358.35      346.50     22.92 o 
  16   0   8      193.35      175.46     17.79 o 
  17   0   8       10.76        5.12     20.29 o 
  18   0   8        5.65       25.90      9.08 o 
  19   0   8       29.84      -11.40     20.88 o 
  20   0   8       28.60       26.00      9.47 o 
  21   0   8        8.55      -12.56     22.13 o 
 -26   1   8       20.71       15.85     21.84 o 
 -25   1   8       14.78        7.83      9.76 o 
 -24   1   8       38.95       41.36     10.15 o 
 -23   1   8       54.07       73.55     10.24 o 
 -22   1   8        5.95      -19.52     20.58 o 
 -21   1   8      507.61      501.26     34.34 o 
 -20   1   8       26.50       14.98     20.68 o 
 -19   1   8       37.52       30.73     12.76 o 
 -18   1   8       11.09       16.91     12.27 o 
 -17   1   8        0.06        6.28     11.79 o 
 -16   1   8       59.35       50.36      9.76 o 
 -15   1   8      104.13      121.89     10.63 o 
 -14   1   8       15.70       27.64     10.82 o 
 -13   1   8       37.37       27.83     10.92 o 
 -12   1   8        5.60       10.63     16.53 o 
 -11   1   8       45.85       52.96      8.12 o 
 -10   1   8      256.71      246.89     15.28 o 
  -9   1   8     1638.06     1709.87     74.95 o 
  -8   1   8        5.95       10.44      8.50 o 
  -7   1   8      705.12      691.95     35.25 o 
  -6   1   8     1175.10     1178.31     53.54 o 
  -5   1   8       56.19       50.36      6.86 o 
  -4   1   8     1117.71     1103.25     50.24 o 
  -3   1   8     1235.60     1226.98     55.20 o 
  -2   1   8      590.26      563.59     29.63 o 
  -1   1   8        5.66        2.13     13.24 o 
   0   1   8      300.06      328.10     20.80 o 
   1   1   8      458.83      421.06     25.45 o 
   2   1   8     1863.02     1849.98     80.07 o 
   3   1   8      473.82      443.79     26.52 o 
   4   1   8      221.96      216.03     14.12 o 
   5   1   8       23.02        3.77     16.43 o 
   6   1   8       93.74       91.06      8.99 o 
   7   1   8        0.06      -17.39     17.39 o 
   8   1   8       31.03       35.18      8.50 o 
   9   1   8       23.52       15.95     19.14 o 
  10   1   8      127.72      120.25     10.83 o 
  11   1   8        0.40       10.34     19.23 o 
  12   1   8       30.44       38.56      9.47 o 
  13   1   8       67.95       67.37     10.44 o 
  14   1   8      103.16       96.18     10.92 o 
  15   1   8        1.30       -4.06     18.55 o 
  16   1   8      121.20      138.71     11.70 o 
  17   1   8        0.43       11.98     18.94 o 
  18   1   8        1.18      -20.87     20.87 o 
  19   1   8        1.64       -3.29     21.07 o 
  20   1   8        0.00      -15.56     21.26 o 
 -25   2   8       12.30       17.88      9.86 o 
 -24   2   8       12.12        5.90     20.10 o 
 -23   2   8       47.89       84.57     10.82 o 
 -22   2   8       19.75        3.77     20.10 o 
 -21   2   8        1.00       -6.57     19.91 o 
 -20   2   8       38.56       -3.48     21.65 o 
 -19   2   8      177.01      127.99     12.86 o 
 -18   2   8      160.06      140.07     12.28 o 
 -17   2   8       80.26       84.28     11.02 o 
 -16   2   8      373.77      374.58     24.86 o 
 -15   2   8      219.58      235.91     16.05 o 
 -14   2   8      195.91      191.72     12.86 o 
 -13   2   8        0.09      -15.56     19.62 o 
 -12   2   8        2.58       -6.76     18.36 o 
 -11   2   8       19.51       -2.80     17.98 o 
 -10   2   8      469.25      465.78     29.51 o 
  -9   2   8      718.98      665.55     36.60 o 
  -8   2   8     1284.12     1279.85     59.15 o 
  -7   2   8      808.00      829.55     41.45 o 
  -6   2   8       16.06       23.87      7.25 o 
  -5   2   8       82.15       99.75      8.51 o 
  -4   2   8       21.67        6.67     15.27 o 
  -3   2   8      498.56      422.14     26.52 o 
  -2   2   8       37.04       38.66      7.25 o 
  -1   2   8     1909.64     1927.89     83.66 o 
   0   2   8       64.42       62.15      7.83 o 
   1   2   8       15.00        8.89      7.15 o 
   2   2   8       68.35       62.63      8.12 o 
   3   2   8      140.91      127.13      9.76 o 
   4   2   8      100.77      105.75      9.67 o 
   5   2   8      257.75      247.56     15.96 o 
   6   2   8       20.74       21.55      8.60 o 
   7   2   8       66.44       68.04      9.57 o 
   8   2   8      254.29      277.32     16.53 o 
   9   2   8        2.20       14.59     19.13 o 
  10   2   8      920.06      931.31     48.80 o 
  11   2   8      220.21      210.87     14.31 o 
  12   2   8      142.32      139.39     12.28 o 
  13   2   8      193.37      207.47     13.73 o 
  14   2   8      162.60      183.77     17.59 o 
  15   2   8       30.98       32.28      8.99 o 
  16   2   8       25.87       34.02      9.47 o 
  17   2   8        1.66        5.70      9.18 o 
  18   2   8        5.92       27.35      9.18 o 
  19   2   8       28.29       19.81     20.49 o 
  20   2   8        7.40        9.86     23.10 o 
 -24   3   8        0.38      -22.61     22.61 o 
 -23   3   8        4.61       24.45      9.66 o 
 -22   3   8       14.20       27.83      9.66 o 
 -21   3   8        3.20       16.43     20.87 o 
 -20   3   8       18.30        2.22     20.97 o 
 -19   3   8       30.50       15.08     20.49 o 
 -18   3   8        0.30        3.48     19.13 o 
 -17   3   8       19.69        0.68     20.29 o 
 -16   3   8       17.47       24.16     19.81 o 
 -15   3   8       65.21       12.18     21.46 o 
 -14   3   8      486.31      463.18     29.70 o 
 -13   3   8       25.97       19.81     20.59 o 
 -12   3   8        2.21      -20.58     20.58 o 
 -11   3   8      854.03      923.13     47.44 o 
 -10   3   8      144.84      137.76     11.50 o 
  -9   3   8      635.45      658.90     37.94 o 
  -8   3   8        0.17        0.00     19.04 o 
  -7   3   8      167.47      229.71     15.95 o 
  -6   3   8      455.05      451.33     28.44 o 
  -5   3   8       65.24       68.82      9.28 o 
  -4   3   8      336.90      339.00     22.25 o 
  -3   3   8       15.40       17.01      8.31 o 
  -2   3   8       29.90       51.22      8.79 o 
  -1   3   8       69.16       68.63      9.09 o 
   0   3   8        2.46      -10.82     18.07 o 
   1   3   8        0.00      -18.55     18.55 o 
   2   3   8        0.21      -17.97     18.07 o 
   3   3   8      163.63      155.55     11.41 o 
   4   3   8       35.78       14.21      9.28 o 
   5   3   8      248.54      289.11     19.34 o 
   6   3   8       25.97       19.43     20.49 o 
   7   3   8       35.91       35.37      9.95 o 
   8   3   8      389.81      420.24     26.60 o 
   9   3   8        4.11       -7.25     21.07 o 
  10   3   8      130.38      126.44     12.18 o 
  11   3   8      433.17      455.17     29.11 o 
  12   3   8        0.18       -4.06     18.94 o 
  13   3   8       86.52       94.62     10.83 o 
  14   3   8        8.36        3.48      9.18 o 
  15   3   8       19.38       18.36      9.66 o 
  16   3   8        8.96       17.30      9.37 o 
  17   3   8        1.79      -21.65     21.65 o 
  18   3   8        8.20       12.27     21.16 o 
 -22   4   8        3.06      -12.56     23.48 o 
 -21   4   8       26.19       10.44     22.42 o 
 -20   4   8       24.38      -12.47     23.29 o 
 -19   4   8       21.47       10.44     23.10 o 
 -18   4   8       21.22       18.56     21.36 o 
 -17   4   8        0.74      -20.78     20.78 o 
 -16   4   8        8.17       15.08      8.99 o 
 -15   4   8        7.43       -6.96     19.04 o 
 -14   4   8      294.89      270.93     25.24 o 
 -13   4   8        7.52      -16.33     21.07 o 
 -12   4   8       88.99       86.89     11.12 o 
 -11   4   8      134.93      129.72     12.37 o 
 -10   4   8       54.51       87.47     11.31 o 
  -9   4   8      855.00      876.63     47.44 o 
  -8   4   8      123.90      118.51     11.60 o 
  -7   4   8      120.16      122.96     11.60 o 
  -6   4   8       97.66       98.88     11.02 o 
  -5   4   8      116.91       83.52     11.21 o 
  -4   4   8       28.61       24.45      9.95 o 
  -3   4   8        0.12       14.88     21.16 o 
  -2   4   8        0.04       -2.80     20.20 o 
  -1   4   8       29.44       31.02      9.95 o 
   0   4   8      387.40      369.28     23.12 o 
   1   4   8        7.24       26.58     20.97 o 
   2   4   8       16.87       28.70      9.66 o 
   3   4   8        2.94        7.83     10.15 o 
   4   4   8      140.31      149.74     12.57 o 
   5   4   8       18.51       25.13      9.95 o 
   6   4   8       21.63       15.75     10.15 o 
   7   4   8       33.61       38.95     10.44 o 
   8   4   8      829.66      868.52     47.72 o 
   9   4   8        3.67      -20.68     20.68 o 
  10   4   8       11.58        9.95     20.49 o 
  11   4   8       97.32       85.35     10.92 o 
  12   4   8       14.56      -12.95     21.45 o 
  13   4   8       35.38       36.34      9.95 o 
  14   4   8        1.37        4.16     21.36 o 
  15   4   8        0.75       10.24     21.07 o 
  16   4   8        3.80       -9.76     21.65 o 
 -18   5   8        0.40      -21.94     21.94 o 
 -17   5   8       17.29       19.04     10.15 o 
 -16   5   8       19.39       -1.64     21.84 o 
 -15   5   8        1.18      -23.29     23.29 o 
 -14   5   8        0.29       14.11     20.58 o 
 -13   5   8       10.82       12.95     20.58 o 
 -12   5   8       18.01       28.22     21.45 o 
 -11   5   8        2.85      -19.62     20.58 o 
 -10   5   8      298.61      270.64     23.98 o 
  -9   5   8       14.32        7.73     21.07 o 
  -8   5   8       95.93       76.65     10.54 o 
  -7   5   8        0.19      -10.92     20.10 o 
  -6   5   8       77.66       78.87     10.34 o 
  -5   5   8       31.73       17.30     12.18 o 
  -4   5   8       69.81       81.57     10.92 o 
  -3   5   8       60.90       55.48     10.44 o 
  -2   5   8      197.83      200.89     14.11 o 
  -1   5   8       61.41       56.83     10.82 o 
   0   5   8       38.61        3.67     21.36 o 
   1   5   8      102.57       81.48     10.54 o 
   2   5   8      107.85       90.09     10.25 o 
   3   5   8       15.41       20.87     19.62 o 
   4   5   8        3.43      -19.81     19.81 o 
   5   5   8       78.62       72.49     10.25 o 
   6   5   8        2.73      -10.34     20.10 o 
   7   5   8       38.60       43.39      9.76 o 
   8   5   8       44.06       56.25     10.24 o 
   9   5   8       30.03       23.68     10.05 o 
  10   5   8        0.18      -15.56     22.81 o 
  11   5   8       13.12       16.82     21.94 o 
  12   5   8        1.34      -20.78     22.52 o 
  13   5   8       22.50       -9.86     24.06 o 
 -13   6   8        0.63      -24.64     24.64 o 
 -12   6   8       47.03       43.30     10.92 o 
 -11   6   8        0.61       23.10     23.48 o 
 -10   6   8        1.12       -0.87     22.90 o 
  -9   6   8        9.83       -2.51     22.90 o 
  -8   6   8      156.30      144.51     13.05 o 
  -7   6   8       12.83        8.41     10.44 o 
  -6   6   8       19.07       16.04     22.13 o 
  -5   6   8       36.21       48.90     10.34 o 
  -4   6   8        7.88        3.19     22.61 o 
  -3   6   8       11.21       20.97     10.05 o 
  -2   6   8       58.57       91.62     11.69 o 
  -1   6   8       78.31       74.52     11.11 o 
   0   6   8       38.24        9.66     23.87 o 
   1   6   8       64.99       46.97     10.92 o 
   2   6   8       19.73        6.57     22.71 o 
   3   6   8       23.11       25.61     22.90 o 
   4   6   8        4.63      -11.02     11.02 o 
   5   6   8        2.87       -5.12     21.74 o 
   6   6   8       14.56        2.61     22.61 o 
   7   6   8        4.67      -24.16     24.16 o 
   8   6   8       49.05       57.21     11.21 o 
 -25   1   9       14.85       12.08     20.97 o 
 -24   1   9        0.22       14.79     21.94 o 
 -23   1   9       24.80       30.93      9.76 o 
 -22   1   9       60.63       57.12     10.44 o 
 -21   1   9       13.19       12.95      9.08 o 
 -20   1   9      102.88      100.04     10.25 o 
 -19   1   9       20.02       32.18      9.76 o 
 -18   1   9      223.64      254.76     15.86 o 
 -17   1   9      278.95      280.51     18.37 o 
 -16   1   9      124.02      126.73     11.41 o 
 -15   1   9       11.71       21.07     11.79 o 
 -14   1   9        2.20       -5.12     18.84 o 
 -13   1   9      218.55      224.99     14.50 o 
 -12   1   9        0.79       -8.12     18.17 o 
 -11   1   9       40.35       44.75      8.51 o 
 -10   1   9        7.34        1.26     16.72 o 
  -9   1   9        9.21        8.12     16.43 o 
  -8   1   9      123.68      110.69      9.09 o 
  -7   1   9      755.29      773.08     38.93 o 
  -6   1   9        2.79        1.64     15.27 o 
  -5   1   9      911.48      951.25     45.73 o 
  -4   1   9       11.09        6.57      8.79 o 
  -3   1   9      216.91      221.63     13.73 o 
  -2   1   9       42.58       41.85      7.15 o 
  -1   1   9      350.47      402.90     25.25 o 
   0   1   9      591.47      554.07     31.17 o 
   1   1   9      479.38      473.86     28.06 o 
   2   1   9       29.21       37.69      7.83 o 
   3   1   9     1168.64     1215.28     57.00 o 
   4   1   9      196.15      192.79     11.89 o 
   5   1   9       57.06       54.32      8.80 o 
   6   1   9      319.32      319.25     20.31 o 
   7   1   9      168.62      168.41     11.79 o 
   8   1   9      136.20      128.28     11.21 o 
   9   1   9        0.34        8.79     19.71 o 
  10   1   9       24.21       45.62     12.18 o 
  11   1   9      139.97      148.19     12.28 o 
  12   1   9        0.04       -1.06     19.52 o 
  13   1   9       94.48       84.09     10.73 o 
  14   1   9       36.00       50.64      9.28 o 
  15   1   9      127.16      134.55     12.28 o 
  16   1   9        2.63       14.01      9.08 o 
  17   1   9        0.05      -21.65     21.65 o 
  18   1   9       33.79       45.04      9.66 o 
  19   1   9       13.55       25.32     21.84 o 
 -25   2   9        1.97       -2.71     22.13 o 
 -24   2   9        1.34       26.58     20.68 o 
 -23   2   9       79.80       72.20     10.73 o 
 -22   2   9       18.52       -8.60     22.13 o 
 -21   2   9        0.81       -0.19      9.18 o 
 -20   2   9       46.70       31.60      9.28 o 
 -19   2   9       12.43       -4.16     19.42 o 
 -18   2   9       23.10        8.50     19.62 o 
 -17   2   9      111.90      118.80     11.50 o 
 -16   2   9      151.05      146.45     12.37 o 
 -15   2   9      304.89      299.00     19.82 o 
 -14   2   9        0.00        0.00     19.04 o 
 -13   2   9       21.52       21.94      9.18 o 
 -12   2   9      224.08      294.51     17.40 o 
 -11   2   9      263.04      228.31     15.28 o 
 -10   2   9        1.52      -18.55     18.55 o 
  -9   2   9        7.00       15.95     18.17 o 
  -8   2   9      125.60       96.67      9.76 o 
  -7   2   9        3.65       15.17      8.02 o 
  -6   2   9        8.75        1.35     17.88 o 
  -5   2   9       10.40        6.09     17.11 o 
  -4   2   9      400.97      409.50     26.12 o 
  -3   2   9        9.21       31.79      7.73 o 
  -2   2   9      122.19      128.86      9.96 o 
  -1   2   9        0.05        2.61     16.91 o 
   0   2   9      429.45      455.48     28.54 o 
   1   2   9      145.00      137.37     10.44 o 
   2   2   9      100.75      116.00     10.05 o 
   3   2   9      305.28      294.68     18.47 o 
   4   2   9      208.10      200.34     12.67 o 
   5   2   9       59.04       64.95      9.38 o 
   6   2   9       87.29       77.04     10.05 o 
   7   2   9      249.30      235.54     15.66 o 
   8   2   9      555.76      562.82     35.90 o 
   9   2   9      276.73      268.42     15.95 o 
  10   2   9       36.51       20.78     21.17 o 
  11   2   9      346.36      338.76     21.76 o 
  12   2   9      111.36      121.31     11.70 o 
  13   2   9      160.60      193.14     18.75 o 
  14   2   9       12.13        2.90     20.29 o 
  15   2   9       14.15       30.15      9.08 o 
  16   2   9        2.85        6.38     20.49 o 
  17   2   9       30.31       17.49     21.94 o 
  18   2   9        9.80       11.31     20.68 o 
 -23   3   9       14.85       25.42     21.26 o 
 -22   3   9       34.19       32.96     10.05 o 
 -21   3   9        2.69       29.09      9.37 o 
 -20   3   9        0.44        0.77     20.10 o 
 -19   3   9        2.17      -19.71     19.71 o 
 -18   3   9       37.34       41.65      9.47 o 
 -17   3   9       73.30       72.59      9.67 o 
 -16   3   9      216.95      224.78     14.50 o 
 -15   3   9       15.52       25.61     20.20 o 
 -14   3   9      313.57      302.28     18.08 o 
 -13   3   9        8.53       16.43     10.15 o 
 -12   3   9      129.23      128.76     11.79 o 
 -11   3   9      202.67      204.58     13.63 o 
 -10   3   9      470.47      475.47     31.05 o 
  -9   3   9        1.92      -13.92     20.20 o 
  -8   3   9      104.58      116.57     10.73 o 
  -7   3   9       86.87       87.19     10.34 o 
  -6   3   9       10.34       12.18     19.62 o 
  -5   3   9       45.43       37.69      9.37 o 
  -4   3   9       66.81       95.59      9.86 o 
  -3   3   9      207.07      209.32     13.34 o 
  -2   3   9        1.64       12.08     18.65 o 
  -1   3   9       57.19       50.16      9.38 o 
   0   3   9       22.52      -11.21     20.49 o 
   1   3   9       75.18       78.87      9.96 o 
   2   3   9       56.49       75.87      9.96 o 
   3   3   9       92.25      100.81     10.63 o 
   4   3   9       84.62       85.83     10.63 o 
   5   3   9       25.73       44.94      9.57 o 
   6   3   9      202.43      179.05     13.44 o 
   7   3   9       56.92       61.86     10.92 o 
   8   3   9      546.75      526.29     33.86 o 
   9   3   9       61.60       79.93     10.73 o 
  10   3   9      204.48      212.59     16.92 o 
  11   3   9      517.71      501.85     35.02 o 
  12   3   9       98.68      117.05     13.05 o 
  13   3   9       70.36      109.41     10.92 o 
  14   3   9        2.26       14.11     19.71 o 
  15   3   9       43.15       31.99     10.24 o 
  16   3   9        8.01      -17.88     22.03 o 
  17   3   9        4.81       -6.18     22.81 o 
 -21   4   9       74.24       63.50     11.11 o 
 -20   4   9        1.70      -21.45     21.45 o 
 -19   4   9       11.07       13.24     21.84 o 
 -18   4   9        1.40      -21.74     21.74 o 
 -17   4   9       19.31       20.29      9.47 o 
 -16   4   9        7.37       -8.99     21.07 o 
 -15   4   9      201.75      186.87     15.47 o 
 -14   4   9        2.76       16.91     19.13 o 
 -13   4   9       14.85       24.84      9.08 o 
 -12   4   9        2.39      -20.97     20.97 o 
 -11   4   9      112.86       72.98     11.31 o 
 -10   4   9       76.55       80.32     11.02 o 
  -9   4   9      158.47      152.25     12.57 o 
  -8   4   9      392.73      466.46     30.08 o 
  -7   4   9       23.69       26.48     10.34 o 
  -6   4   9      388.27      375.45     23.79 o 
  -5   4   9       14.75       10.63     20.49 o 
  -4   4   9      247.88      219.39     14.60 o 
  -3   4   9        3.93       20.00     20.58 o 
  -2   4   9      200.39      201.96     14.12 o 
  -1   4   9       16.43       -4.16     21.36 o 
   0   4   9        4.10       24.06     10.24 o 
   1   4   9       62.15       21.26     22.62 o 
   2   4   9      396.13      358.43     23.60 o 
   3   4   9      363.86      329.68     22.24 o 
   4   4   9       36.45       42.52     10.34 o 
   5   4   9       28.35       37.01     10.15 o 
   6   4   9      206.71      203.80     15.66 o 
   7   4   9       89.38       85.93     10.25 o 
   8   4   9       13.36        6.38     20.49 o 
   9   4   9      357.88      366.50     30.85 o 
  10   4   9       26.05       11.21      9.76 o 
  11   4   9        8.99       20.29     21.45 o 
  12   4   9        0.10      -21.07     21.07 o 
  13   4   9       98.40      101.68     11.50 o 
  14   4   9        2.79       -9.57     21.84 o 
  15   4   9        1.38       24.26     20.78 o 
 -17   5   9        1.17        1.74     22.03 o 
 -16   5   9        3.17        6.86     21.74 o 
 -15   5   9       37.59       15.75     21.75 o 
 -14   5   9       33.41       42.33     10.24 o 
 -13   5   9        9.65      -15.75     20.97 o 
 -12   5   9       15.37       11.60     21.26 o 
 -11   5   9       70.82       66.30     10.63 o 
 -10   5   9       34.98       19.33     22.52 o 
  -9   5   9        2.85       10.73      9.28 o 
  -8   5   9       16.18       29.28      9.66 o 
  -7   5   9       45.52       27.83     21.75 o 
  -6   5   9        2.04      -21.36     21.36 o 
  -5   5   9        5.66      -20.49     20.49 o 
  -4   5   9       16.03       -5.61     20.78 o 
  -3   5   9      135.22      135.71     12.76 o 
  -2   5   9       41.13       11.21     22.04 o 
  -1   5   9      329.98      289.22     24.85 o 
   0   5   9        0.83       16.33     19.42 o 
   1   5   9        0.09        3.58     20.29 o 
   2   5   9       88.20       79.55     10.54 o 
   3   5   9        1.02      -20.78     20.78 o 
   4   5   9       48.56       50.06      9.86 o 
   5   5   9        0.23       15.27     20.87 o 
   6   5   9       40.93      -21.75     23.00 o 
   7   5   9       56.69       57.60     10.44 o 
   8   5   9        0.75        4.06     19.42 o 
   9   5   9       11.44        1.64     21.94 o 
  10   5   9        0.04       15.66     10.05 o 
  11   5   9       14.67        1.74     23.29 o 
 -12   6   9        9.75        8.60     10.63 o 
 -11   6   9        6.44        0.87     22.90 o 
 -10   6   9       23.30       -1.26     10.92 o 
  -9   6   9        1.06       28.41     22.32 o 
  -8   6   9       38.03       33.44     10.82 o 
  -7   6   9        2.36      -22.90     22.90 o 
  -6   6   9        1.68      -21.74     22.90 o 
  -5   6   9        4.56       15.85     21.65 o 
  -4   6   9        6.32       19.13     22.03 o 
  -3   6   9        0.00        0.00     22.52 o 
  -2   6   9        6.44        5.80     21.65 o 
  -1   6   9        0.45        8.31     21.65 o 
   0   6   9       18.14      -28.70     28.70 o 
   1   6   9        0.93       25.32     21.94 o 
   2   6   9       65.31       30.73     24.07 o 
   3   6   9        0.01       -8.60     21.26 o 
   4   6   9        1.20       14.01     22.03 o 
   5   6   9        1.36      -23.48     23.48 o 
 -25   0  10       51.15       79.25     11.11 o 
 -24   0  10        6.94      -10.05     21.55 o 
 -23   0  10       20.86       16.24      9.37 o 
 -22   0  10        9.69        6.86     19.33 o 
 -21   0  10       26.81       26.29     21.36 o 
 -20   0  10       16.82        3.48     18.36 o 
 -19   0  10       31.14       16.72     20.39 o 
 -18   0  10       35.70       51.42      9.76 o 
 -17   0  10       29.96       30.64      9.86 o 
 -16   0  10       82.84       86.02     10.83 o 
 -15   0  10       91.33       86.22     10.25 o 
 -14   0  10        6.85       23.29      8.99 o 
 -13   0  10       50.48       49.58      9.38 o 
 -12   0  10       13.03       14.01      8.70 o 
 -11   0  10      908.08      936.83     46.88 o 
 -10   0  10      806.04      824.42     42.51 o 
  -9   0  10        9.34        7.34     16.91 o 
  -8   0  10      204.88      213.39     12.57 o 
  -7   0  10       19.11       17.98     16.91 o 
  -6   0  10       57.84       58.86      8.02 o 
  -5   0  10       69.39       63.79      8.12 o 
  -4   0  10      109.50       95.02      8.80 o 
  -3   0  10      203.89      230.71     14.79 o 
  -2   0  10      125.45      104.69      9.09 o 
  -1   0  10       55.64       51.03      7.93 o 
   0   0  10      237.42      254.22     15.86 o 
   1   0  10       79.45       77.33      8.70 o 
   2   0  10      295.88      315.66     19.83 o 
   3   0  10      163.12      170.54     11.41 o 
   4   0  10      217.43      199.47     12.86 o 
   5   0  10        1.54        7.54     18.65 o 
   6   0  10       15.73       -0.48     18.46 o 
   7   0  10       48.38       63.40      9.66 o 
   8   0  10        0.00        5.61     18.84 o 
   9   0  10       55.60       40.59     10.05 o 
  10   0  10        6.06       -7.34     19.42 o 
  11   0  10       16.10       12.85      9.57 o 
  12   0  10       92.10      115.21     10.83 o 
  13   0  10      302.99      299.85     26.69 o 
  14   0  10       15.44      -16.82     19.81 o 
  15   0  10        5.65        2.32     19.71 o 
  16   0  10       16.38       23.48      9.28 o 
  17   0  10        7.99        8.41     20.97 o 
  18   0  10        6.76        5.22     21.16 o 
 -25   1  10        0.01      -22.61     22.61 o 
 -24   1  10       10.43        0.87     21.36 o 
 -23   1  10       19.73       23.97      9.57 o 
 -22   1  10       10.75      -20.78     20.78 o 
 -21   1  10       16.10        5.22     21.65 o 
 -20   1  10        0.54        9.95      8.70 o 
 -19   1  10      143.63      139.39     11.70 o 
 -18   1  10      482.71      472.33     30.47 o 
 -17   1  10       28.13       32.67      9.86 o 
 -16   1  10       46.58       32.47     12.76 o 
 -15   1  10        2.08       13.92     11.69 o 
 -14   1  10      107.24      105.46     10.63 o 
 -13   1  10       23.55       29.09     11.69 o 
 -12   1  10        0.28       -4.35     11.11 o 
 -11   1  10      180.76      168.80     11.79 o 
 -10   1  10       75.62       91.73     10.05 o 
  -9   1  10        5.01       -8.21     18.17 o 
  -8   1  10       51.34       51.42      8.70 o 
  -7   1  10      174.54      184.18     11.70 o 
  -6   1  10      158.06      153.91     10.83 o 
  -5   1  10        6.51       -8.70     16.82 o 
  -4   1  10       65.80       83.99      8.80 o 
  -3   1  10        7.10        5.90      9.95 o 
  -2   1  10      215.81      229.65     14.50 o 
  -1   1  10      369.17      366.22     23.22 o 
   0   1  10      161.22      158.94     11.02 o 
   1   1  10      399.57      386.56     24.38 o 
   2   1  10       46.03       47.07     11.21 o 
   3   1  10      157.97      168.51     11.60 o 
   4   1  10        4.63      -18.65     19.04 o 
   5   1  10       13.89       22.23     18.94 o 
   6   1  10       45.94       53.45     12.27 o 
   7   1  10       96.40       79.55     10.44 o 
   8   1  10        0.88        5.80     20.00 o 
   9   1  10        0.07        4.74     12.27 o 
  10   1  10      233.94      217.15     14.50 o 
  11   1  10       17.59       13.92     19.91 o 
  12   1  10       64.13       64.76      9.67 o 
  13   1  10       93.09       95.59     10.44 o 
  14   1  10        1.17       27.64      8.89 o 
  15   1  10       13.42       21.74     20.10 o 
  16   1  10       39.07       44.17      9.57 o 
  17   1  10        0.01       23.77     19.71 o 
  18   1  10       11.48       -8.89     21.45 o 
 -24   2  10       21.03        5.51     10.05 o 
 -23   2  10        0.05      -22.32     22.32 o 
 -22   2  10       20.67       -3.29     20.97 o 
 -21   2  10        6.19        6.96     20.58 o 
 -20   2  10       21.05       15.66     21.07 o 
 -19   2  10      232.58      211.73     18.85 o 
 -18   2  10        7.10      -20.49     20.49 o 
 -17   2  10        1.53        7.92     19.42 o 
 -16   2  10      142.47      126.05     12.18 o 
 -15   2  10        7.11       -6.76     20.00 o 
 -14   2  10       26.25       11.79     20.88 o 
 -13   2  10       34.32       50.16      9.76 o 
 -12   2  10      304.03      319.12     20.89 o 
 -11   2  10      564.00      554.63     34.54 o 
 -10   2  10      292.80      282.57     18.18 o 
  -9   2  10       67.09       59.64      9.76 o 
  -8   2  10      164.45      169.47     11.79 o 
  -7   2  10      457.73      446.47     28.93 o 
  -6   2  10      512.33      509.04     32.22 o 
  -5   2  10       46.32       55.96      8.99 o 
  -4   2  10      104.17       99.18      9.76 o 
  -3   2  10       46.35       43.20      8.80 o 
  -2   2  10      260.86      260.32     15.47 o 
  -1   2  10      279.26      299.49     18.28 o 
   0   2  10      208.64      203.04     14.21 o 
   1   2  10      900.53      927.08     47.26 o 
   2   2  10       52.56       45.33      9.67 o 
   3   2  10       66.84       26.68     21.17 o 
   4   2  10     1428.27     1440.34     67.57 o 
   5   2  10      330.42      339.93     22.34 o 
   6   2  10     1093.46     1119.27     55.99 o 
   7   2  10       34.07       38.27     10.24 o 
   8   2  10        5.54        0.00     20.39 o 
   9   2  10       59.60       25.42     20.88 o 
  10   2  10       20.87       39.33      9.66 o 
  11   2  10      121.35      121.89     10.83 o 
  12   2  10       27.59       26.77      9.18 o 
  13   2  10       12.02       18.65     19.71 o 
  14   2  10       30.81       40.20      9.76 o 
  15   2  10       46.45      112.30     15.46 o 
  16   2  10       17.00       16.04     21.65 o 
  17   2  10        5.41       -2.61     21.45 o 
 -22   3  10        1.23        6.09     20.78 o 
 -21   3  10        8.69       20.87     20.00 o 
 -20   3  10        1.94        1.64     20.68 o 
 -19   3  10        0.28      -13.92     20.49 o 
 -18   3  10       14.61       -5.99     20.49 o 
 -17   3  10        2.23        9.37     20.58 o 
 -16   3  10        5.85      -21.36     21.36 o 
 -15   3  10      361.28      391.75     28.62 o 
 -14   3  10        2.66        0.00     20.39 o 
 -13   3  10      216.13      229.13     14.60 o 
 -12   3  10      187.81      194.70     13.63 o 
 -11   3  10        2.89      -17.97     21.07 o 
 -10   3  10     1224.07     1264.28     62.30 o 
  -9   3  10      766.94      770.89     43.66 o 
  -8   3  10      393.12      373.83     23.21 o 
  -7   3  10      385.45      420.34     26.79 o 
  -6   3  10      594.86      564.62     35.71 o 
  -5   3  10       40.85       50.35      9.86 o 
  -4   3  10      340.62      280.85     17.50 o 
  -3   3  10      103.11      106.13     10.92 o 
  -2   3  10      144.37      149.35     11.79 o 
  -1   3  10       36.77       43.01      9.66 o 
   0   3  10       15.48       14.69      9.28 o 
   1   3  10      100.76      118.99     11.02 o 
   2   3  10        3.15        8.02     20.20 o 
   3   3  10      110.60      100.53     11.50 o 
   4   3  10       69.61       82.93     10.83 o 
   5   3  10       12.27       19.71     21.45 o 
   6   3  10      244.83      242.78     16.24 o 
   7   3  10      642.09      616.75     36.96 o 
   8   3  10      207.98      268.47     25.04 o 
   9   3  10       16.85       19.52     19.04 o 
  10   3  10       41.18       26.67     22.33 o 
  11   3  10        1.27      -21.16     21.16 o 
  12   3  10      185.97      167.82     13.34 o 
  13   3  10       23.39       17.69     22.03 o 
  14   3  10        7.39        7.54     21.07 o 
  15   3  10        5.61       -0.19      9.95 o 
 -20   4  10        3.07       28.32     22.81 o 
 -19   4  10        6.89       25.71     22.03 o 
 -18   4  10       24.61       38.75      9.86 o 
 -17   4  10        1.99      -14.50     20.58 o 
 -16   4  10        5.33      -22.03     22.03 o 
 -15   4  10       53.80       59.44     10.15 o 
 -14   4  10       54.35       21.36     22.42 o 
 -13   4  10      218.58      195.48     15.86 o 
 -12   4  10       27.58       19.62     21.07 o 
 -11   4  10       11.40       -2.71     20.58 o 
 -10   4  10      110.87      110.00     10.63 o 
  -9   4  10        1.23      -21.36     21.36 o 
  -8   4  10      112.05      144.70     12.57 o 
  -7   4  10       90.88       88.73     10.92 o 
  -6   4  10       23.88        3.19     21.74 o 
  -5   4  10       86.69       75.29     10.83 o 
  -4   4  10       32.67       16.43     20.30 o 
  -3   4  10       67.93       63.50     10.34 o 
  -2   4  10        7.81      -20.39     20.39 o 
  -1   4  10       60.76       47.94     10.34 o 
   0   4  10       29.06       32.18     10.15 o 
   1   4  10        0.30      -20.29     20.29 o 
   2   4  10       54.56       27.16     10.92 o 
   3   4  10        3.97        9.37     18.75 o 
   4   4  10       67.01       57.70      9.67 o 
   5   4  10       18.20       34.60      9.18 o 
   6   4  10       15.66       40.49      9.47 o 
   7   4  10        8.20       12.08      9.28 o 
   8   4  10        7.26        2.22     20.87 o 
   9   4  10       54.36       44.46     10.34 o 
  10   4  10       52.94       24.94     21.55 o 
  11   4  10        6.21       28.22     21.84 o 
  12   4  10       29.58        8.60     23.19 o 
  13   4  10       17.70       33.34     10.15 o 
 -16   5  10        0.07      -22.42     22.42 o 
 -15   5  10        9.24        5.99     21.36 o 
 -14   5  10        0.18        0.87     21.16 o 
 -13   5  10        2.74       -3.29     21.65 o 
 -12   5  10       18.76       26.87     10.05 o 
 -11   5  10       74.03       60.41     11.02 o 
 -10   5  10      136.07      130.01     12.18 o 
  -9   5  10        2.47       14.59     20.87 o 
  -8   5  10        2.01       20.49     20.78 o 
  -7   5  10        0.01      -21.65     21.65 o 
  -6   5  10        8.89       14.59      9.28 o 
  -5   5  10        4.08       -2.22     21.16 o 
  -4   5  10       47.03       11.79     21.36 o 
  -3   5  10        6.66       21.55      9.66 o 
  -2   5  10       97.78       94.53     10.92 o 
  -1   5  10      113.42       93.28     11.41 o 
   0   5  10       16.68      -17.30     20.78 o 
   1   5  10       30.87       24.26     21.55 o 
   2   5  10       80.35       70.56     10.73 o 
   3   5  10       14.16       21.07     20.68 o 
   4   5  10        9.22      -22.13     22.13 o 
   5   5  10        0.01      -22.13     22.13 o 
   6   5  10       37.39       57.89     10.63 o 
   7   5  10       16.25       12.66     22.32 o 
   8   5  10       15.63        7.73     22.71 o 
   9   5  10       23.44      -15.95     23.39 o 
  -9   6  10       17.00       -6.28     24.74 o 
  -8   6  10       24.45        7.05     23.19 o 
  -7   6  10        1.54       -7.92     22.61 o 
  -6   6  10        0.11      -22.71     22.71 o 
  -5   6  10       29.55      -13.92     23.97 o 
  -4   6  10       60.92       60.60     11.31 o 
  -3   6  10       12.20       -3.48     23.48 o 
  -2   6  10        9.12       20.20     10.15 o 
  -1   6  10       12.49      -24.55     24.55 o 
   0   6  10        0.52      -13.24     22.90 o 
   1   6  10        5.63      -23.48     23.48 o 
   2   6  10        0.51       -1.84     22.13 o 
 -24   1  11        0.05       25.42     20.97 o 
 -23   1  11        9.99      -21.26     21.26 o 
 -22   1  11        3.86        8.31      9.37 o 
 -21   1  11       68.91       72.68     10.44 o 
 -20   1  11       59.86       65.14     10.15 o 
 -19   1  11       22.79       24.93     20.49 o 
 -18   1  11      180.73      191.60     18.17 o 
 -17   1  11       41.32       36.24     13.05 o 
 -16   1  11        1.98       11.79     19.42 o 
 -15   1  11       41.85       35.28     12.85 o 
 -14   1  11       58.67       51.80     10.15 o 
 -13   1  11      180.30      185.04     12.76 o 
 -12   1  11      117.29      102.08     10.83 o 
 -11   1  11      200.29      184.47     12.76 o 
 -10   1  11      440.84      407.26     26.51 o 
  -9   1  11        2.97        4.16     19.23 o 
  -8   1  11      259.14      279.26     17.21 o 
  -7   1  11       10.25       20.87     11.31 o 
  -6   1  11      587.32      541.16     33.39 o 
  -5   1  11       29.22       40.30      8.70 o 
  -4   1  11       29.51       43.30     11.31 o 
  -3   1  11       34.48        2.80     19.14 o 
  -2   1  11      158.30      167.34     11.99 o 
  -1   1  11        4.98        5.41     11.21 o 
   0   1  11      163.29      154.29     11.41 o 
   1   1  11      221.24      227.12     14.89 o 
   2   1  11       68.61       64.37      9.67 o 
   3   1  11      172.25      184.26     12.66 o 
   4   1  11       50.76       52.58      9.76 o 
   5   1  11       24.49       11.98     20.39 o 
   6   1  11       79.41       65.82     13.53 o 
   7   1  11      317.70      328.59     20.31 o 
   8   1  11       35.48       21.26      9.66 o 
   9   1  11       18.95       15.85     12.27 o 
  10   1  11        2.94       23.10     18.84 o 
  11   1  11       50.49       60.02      9.57 o 
  12   1  11       46.01       21.36     20.39 o 
  13   1  11        0.26        3.87     20.00 o 
  14   1  11        7.84        4.83     20.29 o 
  15   1  11       27.06       37.01      9.76 o 
  16   1  11       60.84       38.76     10.53 o 
 -23   2  11        8.25       19.33     21.84 o 
 -22   2  11        0.49       -2.80      9.57 o 
 -21   2  11        7.99        9.66     21.26 o 
 -20   2  11        0.39       21.84     20.87 o 
 -19   2  11        6.31       30.34      9.76 o 
 -18   2  11      184.84      183.58     17.21 o 
 -17   2  11      129.56      149.54     15.56 o 
 -16   2  11      124.08      121.21     12.95 o 
 -15   2  11       49.92       52.77     10.44 o 
 -14   2  11        6.13       11.31     20.49 o 
 -13   2  11      188.66      176.34     13.05 o 
 -12   2  11       43.96       25.51     21.55 o 
 -11   2  11      108.29      101.30     10.92 o 
 -10   2  11       35.70       39.14      9.76 o 
  -9   2  11      317.30      312.17     19.82 o 
  -8   2  11       87.91       81.68     10.44 o 
  -7   2  11      177.77      183.49     12.57 o 
  -6   2  11       70.47       81.00     10.25 o 
  -5   2  11       82.85       95.79     10.44 o 
  -4   2  11       80.81      100.91     10.34 o 
  -3   2  11       10.07        3.67     19.13 o 
  -2   2  11       40.17       45.04      9.47 o 
  -1   2  11       11.87        7.54     20.29 o 
   0   2  11       26.38        5.99     20.59 o 
   1   2  11       44.65       43.59      9.86 o 
   2   2  11       79.45      101.58     10.73 o 
   3   2  11        5.88      -20.68     20.68 o 
   4   2  11      612.10      651.50     38.90 o 
   5   2  11       40.68        4.25     21.65 o 
   6   2  11      218.69      233.78     16.82 o 
   7   2  11      106.91      139.58     11.99 o 
   8   2  11       57.14       57.12     10.24 o 
   9   2  11       34.62       24.16     20.39 o 
  10   2  11       24.09       16.82      9.37 o 
  11   2  11       36.64       40.20      9.66 o 
  12   2  11        8.12       23.77      9.47 o 
  13   2  11       20.11        9.66     21.84 o 
  14   2  11        1.40       -9.18     21.74 o 
  15   2  11       12.93       14.69     21.84 o 
 -22   3  11        1.30      -22.42     22.42 o 
 -21   3  11        6.11       -0.87     22.42 o 
 -20   3  11        0.28      -10.05     21.07 o 
 -19   3  11       13.73      -21.55     21.55 o 
 -18   3  11      110.17      122.37     11.70 o 
 -17   3  11       24.89       -0.77     21.55 o 
 -16   3  11        2.26        1.55      9.28 o 
 -15   3  11      421.39      444.69     32.79 o 
 -14   3  11       39.31       59.92      9.66 o 
 -13   3  11       31.73       22.81     20.01 o 
 -12   3  11      684.93      685.21     40.55 o 
 -11   3  11       95.97       91.44     11.41 o 
 -10   3  11      388.06      382.50     23.60 o 
  -9   3  11      198.59      199.83     13.92 o 
  -8   3  11       31.17       14.59     10.24 o 
  -7   3  11       10.32       -2.42     20.29 o 
  -6   3  11        4.18       13.72     20.10 o 
  -5   3  11       26.07       38.56     10.24 o 
  -4   3  11       21.74        6.48     20.58 o 
  -3   3  11        0.15      -20.00     20.00 o 
  -2   3  11        2.20        4.74     20.20 o 
  -1   3  11       18.62        7.15     20.39 o 
   0   3  11       48.27       17.59     21.36 o 
   1   3  11        0.95      -20.10     20.10 o 
   2   3  11        4.70       -3.77     19.71 o 
   3   3  11        8.08        4.45     20.49 o 
   4   3  11      129.71      126.63     11.60 o 
   5   3  11      111.64      109.23     11.60 o 
   6   3  11        0.22       -5.51     19.71 o 
   7   3  11       42.73        7.15     10.24 o 
   8   3  11       30.61       46.39      9.47 o 
   9   3  11        0.82       -5.99     20.87 o 
  10   3  11      184.43      197.69     16.24 o 
  11   3  11      241.32      306.18     27.55 o 
  12   3  11        4.10       16.62     20.78 o 
  13   3  11       18.96       19.52      9.95 o 
  14   3  11        0.52       11.60     22.03 o 
 -19   4  11       73.99       69.20     11.21 o 
 -18   4  11        0.05      -23.77     23.77 o 
 -17   4  11        0.56      -21.36     21.36 o 
 -16   4  11        7.02       19.52     21.36 o 
 -15   4  11        1.62       -1.55     20.58 o 
 -14   4  11       21.07       -2.32     22.71 o 
 -13   4  11       92.79       98.30     11.21 o 
 -12   4  11       89.72       99.94     10.92 o 
 -11   4  11      137.48      129.24     12.37 o 
 -10   4  11       20.52       22.03     19.81 o 
  -9   4  11        3.29      -14.01     19.81 o 
  -8   4  11       73.69       70.75     10.25 o 
  -7   4  11       25.19      -13.05     20.87 o 
  -6   4  11      136.28      150.02     11.70 o 
  -5   4  11       81.18       81.96      9.96 o 
  -4   4  11       87.64       80.71     10.05 o 
  -3   4  11        3.20      -19.62     19.62 o 
  -2   4  11      148.75      120.74     11.21 o 
  -1   4  11        3.88      -15.08     19.04 o 
   0   4  11        0.02      -19.04     19.04 o 
   1   4  11       77.02       74.04      9.86 o 
   2   4  11        0.53       -0.68     19.13 o 
   3   4  11      108.81      106.03     10.92 o 
   4   4  11       28.18       42.43      9.57 o 
   5   4  11      114.04      114.15     11.31 o 
   6   4  11      236.18      242.37     21.08 o 
   7   4  11       35.53       39.53     10.05 o 
   8   4  11       45.90       54.99     10.15 o 
   9   4  11        0.63       -1.64     21.36 o 
  10   4  11       15.24        2.61     22.90 o 
  11   4  11       17.88       24.45     10.24 o 
 -15   5  11        4.60       29.67     22.71 o 
 -14   5  11        4.85        8.79     22.71 o 
 -13   5  11        3.55       18.94     21.16 o 
 -12   5  11        0.31      -16.04     21.55 o 
 -11   5  11       50.59       24.07     22.71 o 
 -10   5  11       10.56       22.90     20.39 o 
  -9   5  11        0.04      -15.37     21.45 o 
  -8   5  11        5.18       27.16     21.07 o 
  -7   5  11        0.18        4.74     22.23 o 
  -6   5  11        3.90       13.34     21.26 o 
  -5   5  11       50.23       46.87     10.15 o 
  -4   5  11       18.23        9.37     21.65 o 
  -3   5  11      104.35       98.78     11.31 o 
  -2   5  11      108.46      102.17     11.41 o 
  -1   5  11       49.10       43.88     10.24 o 
   0   5  11        6.19       15.95     21.16 o 
   1   5  11       19.30       11.31     22.13 o 
   2   5  11       10.32       11.40     21.45 o 
   3   5  11        0.72       -6.67     22.32 o 
   4   5  11       11.59      -12.56     23.00 o 
   5   5  11       10.82       11.98     20.78 o 
   6   5  11       23.15       29.67     23.39 o 
   7   5  11       17.25       24.06     23.58 o 
 -24   0  12       34.03       31.89     10.44 o 
 -23   0  12        1.68      -21.45     21.45 o 
 -22   0  12        0.05       11.60     20.39 o 
 -21   0  12       38.40       55.86      9.66 o 
 -20   0  12       63.94       73.65     10.05 o 
 -19   0  12      128.58      115.70     11.31 o 
 -18   0  12       29.13       33.63      9.08 o 
 -17   0  12        9.36        2.71     19.23 o 
 -16   0  12        0.84      -20.20     20.20 o 
 -15   0  12        6.84       19.33     19.71 o 
 -14   0  12       52.09       47.16      9.86 o 
 -13   0  12        0.13        0.58     19.13 o 
 -12   0  12       70.33       64.56     10.34 o 
 -11   0  12       63.11       73.07     10.25 o 
 -10   0  12      541.13      569.48     34.25 o 
  -9   0  12        0.09        0.58     19.81 o 
  -8   0  12     1112.50     1154.58     56.77 o 
  -7   0  12       13.71       -5.41     20.20 o 
  -6   0  12        5.86       22.32      8.89 o 
  -5   0  12       77.04       69.79      9.86 o 
  -4   0  12       45.19       46.39      9.66 o 
  -3   0  12      201.12      248.86     18.37 o 
  -2   0  12       52.65       82.25      9.76 o 
  -1   0  12      220.79      239.69     14.89 o 
   0   0  12      502.65      520.40     32.12 o 
   1   0  12        1.18       -7.83     19.62 o 
   2   0  12       82.84       60.51     10.05 o 
   3   0  12      113.85      110.68     10.92 o 
   4   0  12       43.80       54.51     10.05 o 
   5   0  12       40.65       40.30      9.76 o 
   6   0  12        8.38       20.87     19.62 o 
   7   0  12       32.75       14.30      9.86 o 
   8   0  12      103.90       99.17     10.25 o 
   9   0  12       18.84       16.82     19.43 o 
  10   0  12        0.66       -7.25     20.49 o 
  11   0  12       21.55       44.26      9.47 o 
  12   0  12      470.63      475.95     35.50 o 
  13   0  12        0.00      -10.53     20.78 o 
  14   0  12       41.04       25.42     21.84 o 
  15   0  12       58.13       45.52     10.63 o 
 -23   1  12        9.95        8.50      9.76 o 
 -22   1  12        4.04       11.69      9.28 o 
 -21   1  12        0.39      -20.29     21.07 o 
 -20   1  12       29.61       20.30     20.68 o 
 -19   1  12       17.67       19.52     21.36 o 
 -18   1  12        1.88        7.63      8.99 o 
 -17   1  12       57.49       62.05      9.57 o 
 -16   1  12        2.69        0.00     18.75 o 
 -15   1  12        1.14      -16.62     19.81 o 
 -14   1  12       18.31       14.79     12.08 o 
 -13   1  12       79.18       73.55     10.54 o 
 -12   1  12      224.13      229.04     15.18 o 
 -11   1  12       50.72       50.16     10.24 o 
 -10   1  12       33.01       25.03     12.18 o 
  -9   1  12       80.51       77.42     10.34 o 
  -8   1  12        1.33       12.18     11.98 o 
  -7   1  12       48.93       47.65      9.76 o 
  -6   1  12       98.60       79.55     10.34 o 
  -5   1  12       57.51       85.34     10.15 o 
  -4   1  12        1.40       11.21     11.50 o 
  -3   1  12        0.25       -9.47     20.10 o 
  -2   1  12       93.17      108.64     10.83 o 
  -1   1  12       75.83       87.57     10.44 o 
   0   1  12       27.49        7.63     20.39 o 
   1   1  12       40.17       60.31      9.86 o 
   2   1  12      360.52      370.60     24.27 o 
   3   1  12       90.76       93.08     11.02 o 
   4   1  12       26.76       18.46     12.27 o 
   5   1  12      153.55      159.50     12.57 o 
   6   1  12      110.60      108.26     11.21 o 
   7   1  12       29.08       -2.42     20.49 o 
   8   1  12       69.89       77.90      9.76 o 
   9   1  12        2.17        1.45     19.62 o 
  10   1  12      127.22      133.88     11.60 o 
  11   1  12       32.05       51.12      9.57 o 
  12   1  12       26.90       27.83     21.45 o 
  13   1  12       36.67       21.46     21.75 o 
  14   1  12        0.07       -5.12     21.45 o 
  15   1  12        2.16       11.60     21.65 o 
 -22   2  12       18.19       28.51     10.05 o 
 -21   2  12      123.48      110.67     11.99 o 
 -20   2  12      185.94      207.16     19.14 o 
 -19   2  12       19.94       11.02     21.74 o 
 -18   2  12       13.48       17.98      9.66 o 
 -17   2  12      404.85      443.41     32.69 o 
 -16   2  12      161.41      164.62     13.92 o 
 -15   2  12       82.59       73.84      9.96 o 
 -14   2  12        9.27       11.40     19.71 o 
 -13   2  12        2.65       11.79     19.62 o 
 -12   2  12       42.96       17.20      9.95 o 
 -11   2  12        0.39       -6.28     19.91 o 
 -10   2  12        0.05       14.69     20.78 o 
  -9   2  12       39.13       49.00     10.34 o 
  -8   2  12      280.74      279.93     18.28 o 
  -7   2  12      355.17      379.88     24.66 o 
  -6   2  12        0.49      -20.68     20.68 o 
  -5   2  12      192.32      189.20     13.05 o 
  -4   2  12       23.46       17.98     19.81 o 
  -3   2  12        3.84        0.00     20.20 o 
  -2   2  12        1.20       -4.06     20.87 o 
  -1   2  12       22.43       19.43     20.68 o 
   0   2  12      307.56      317.95     20.11 o 
   1   2  12       48.90       49.68     10.24 o 
   2   2  12      164.37      176.91     12.86 o 
   3   2  12      202.19      202.93     14.02 o 
   4   2  12        5.80      -20.29     20.29 o 
   5   2  12      262.03      277.69     17.89 o 
   6   2  12       26.83        0.68     19.43 o 
   7   2  12       34.87       23.10     19.81 o 
   8   2  12        8.13       11.60     19.81 o 
   9   2  12       16.29       35.08      9.37 o 
  10   2  12        0.54       17.11      8.99 o 
  11   2  12        0.22      -21.84     21.84 o 
  12   2  12       27.36       31.41      9.76 o 
  13   2  12       15.03      -19.81     22.32 o 
  14   2  12       15.54      -22.32     22.90 o 
 -20   3  12        0.03      -20.10     21.26 o 
 -19   3  12        0.01       19.42     20.39 o 
 -18   3  12       23.93       32.57      9.86 o 
 -17   3  12       40.41       36.15      9.76 o 
 -16   3  12       71.78       17.78     23.58 o 
 -15   3  12      224.73      240.05     19.63 o 
 -14   3  12      363.73      352.96     30.27 o 
 -13   3  12        3.43        9.95     19.04 o 
 -12   3  12      161.02      165.69     12.86 o 
 -11   3  12        0.01       -0.68     20.49 o 
 -10   3  12        0.83       -8.70     19.04 o 
  -9   3  12       19.56       25.42     10.05 o 
  -8   3  12        0.20      -21.16     21.16 o 
  -7   3  12      276.46      237.96     15.18 o 
  -6   3  12       48.31       40.01     10.05 o 
  -5   3  12      153.85      152.35     12.18 o 
  -4   3  12      136.92      130.59     11.89 o 
  -3   3  12      122.88      104.78     11.21 o 
  -2   3  12       30.02       68.13     10.24 o 
  -1   3  12       70.33       83.02     10.73 o 
   0   3  12       61.80       62.24     10.34 o 
   1   3  12        0.16        8.12      9.47 o 
   2   3  12      156.07      179.32     17.01 o 
   3   3  12       37.34       25.51     20.59 o 
   4   3  12       50.60       57.80      9.76 o 
   5   3  12      111.96      103.91     10.92 o 
   6   3  12       24.51       22.81      9.57 o 
   7   3  12      127.36      127.88     11.89 o 
   8   3  12      126.05      115.99     11.50 o 
   9   3  12        2.57       23.39     20.68 o 
  10   3  12      112.64      131.07     12.57 o 
  11   3  12       41.85       49.68     10.34 o 
  12   3  12        0.25      -16.82     23.29 o 
 -18   4  12        0.00       13.53     22.52 o 
 -17   4  12        3.10       -7.05     21.26 o 
 -16   4  12        4.12       10.24      9.86 o 
 -15   4  12       24.97       18.46     10.15 o 
 -14   4  12       29.02       24.45     22.52 o 
 -13   4  12      164.51      155.44     14.11 o 
 -12   4  12       88.59       86.41     11.02 o 
 -11   4  12      132.52      143.16     14.21 o 
 -10   4  12        6.38       -8.31     21.36 o 
  -9   4  12        7.13       -6.67     18.94 o 
  -8   4  12        6.16       -1.45     22.03 o 
  -7   4  12       37.49       40.88      9.76 o 
  -6   4  12        3.01       -4.35     20.10 o 
  -5   4  12       20.21      -12.37     20.97 o 
  -4   4  12       47.05        4.35     21.65 o 
  -3   4  12        3.69       10.24      9.28 o 
  -2   4  12       29.48       17.49     21.26 o 
  -1   4  12        1.46      -18.36     20.20 o 
   0   4  12       39.12       15.56     21.46 o 
   1   4  12       65.90       70.17     10.34 o 
   2   4  12        0.19      -20.68     20.68 o 
   3   4  12        0.08       -4.64     20.87 o 
   4   4  12       67.64       78.58     10.53 o 
   5   4  12       10.23        7.25     21.84 o 
   6   4  12       13.31      -15.66     20.97 o 
   7   4  12        9.96       29.48     22.32 o 
   8   4  12       94.83      105.84     11.41 o 
   9   4  12       30.11       33.73     10.53 o 
 -12   5  12        3.21       23.10     21.26 o 
 -11   5  12       13.47       22.71     22.13 o 
 -10   5  12       11.50        5.22     21.26 o 
  -9   5  12        8.02       -7.63     21.26 o 
  -8   5  12        2.84       -6.76     21.55 o 
  -7   5  12       17.06        4.16     22.52 o 
  -6   5  12       22.20       -0.87     22.13 o 
  -5   5  12        1.27        7.44     21.07 o 
  -4   5  12        0.77      -16.62     22.52 o 
  -3   5  12       64.76       56.35     10.73 o 
  -2   5  12        3.04      -22.81     22.81 o 
  -1   5  12        0.00        0.87     21.84 o 
   0   5  12        4.17       13.53     22.23 o 
   1   5  12       49.87       46.78     10.92 o 
   2   5  12       16.72       15.56     21.36 o 
   3   5  12        7.13        8.89     10.05 o 
   4   5  12        0.03      -23.10     23.10 o 
 -22   1  13        0.38        0.00     21.74 o 
 -21   1  13        0.20      -13.63     21.55 o 
 -20   1  13       45.37       57.50     10.24 o 
 -19   1  13        6.24        6.28      9.57 o 
 -18   1  13        4.17        3.09     20.10 o 
 -17   1  13       13.00       -9.86      9.86 o 
 -16   1  13       12.34       26.58      9.08 o 
 -15   1  13       18.82       14.01     19.23 o 
 -14   1  13       28.36       29.09      8.89 o 
 -13   1  13       12.15        7.92     12.37 o 
 -12   1  13       10.88        3.09     19.62 o 
 -11   1  13        4.05        9.18     19.91 o 
 -10   1  13       71.52       60.60     10.25 o 
  -9   1  13       35.50       11.31     20.39 o 
  -8   1  13       10.52      -21.94     21.94 o 
  -7   1  13       12.62       -0.87     12.08 o 
  -6   1  13      248.96      257.58     15.95 o 
  -5   1  13        1.73       12.37     20.10 o 
  -4   1  13       92.83       83.03     10.83 o 
  -3   1  13       14.21       -2.90     19.52 o 
  -2   1  13        0.44        5.32     19.23 o 
  -1   1  13        7.92       13.14     19.13 o 
   0   1  13       11.68       10.53     20.00 o 
   1   1  13      219.15      207.09     14.79 o 
   2   1  13      410.60      414.14     25.53 o 
   3   1  13      445.82      479.07     30.66 o 
   4   1  13       18.56       14.88     14.01 o 
   5   1  13       11.99        4.64      8.79 o 
   6   1  13       47.94      -29.96     29.96 o 
   7   1  13        4.76       18.84     19.23 o 
   8   1  13       36.51       35.47      9.57 o 
   9   1  13        0.25       11.21      9.08 o 
  10   1  13      129.39      108.26     11.60 o 
  11   1  13        0.24        9.95     20.49 o 
  12   1  13       25.77      -28.22     28.22 o 
  13   1  13       12.73       25.71     21.36 o 
 -21   2  13       27.88       58.57     11.60 o 
 -20   2  13        4.75      -22.52     22.52 o 
 -19   2  13        7.72      -11.60     20.78 o 
 -18   2  13        1.25       -7.25     20.68 o 
 -17   2  13        0.03      -22.23     22.23 o 
 -16   2  13      397.31      333.54     28.72 o 
 -15   2  13        0.56      -21.07     21.07 o 
 -14   2  13        1.96       17.88      9.08 o 
 -13   2  13        2.27        9.08     19.33 o 
 -12   2  13        8.42      -16.53     20.29 o 
 -11   2  13       14.27       37.59      9.57 o 
 -10   2  13        0.57      -20.78     20.78 o 
  -9   2  13      203.43      220.23     14.31 o 
  -8   2  13      209.09      225.45     14.60 o 
  -7   2  13        8.49       25.71      9.66 o 
  -6   2  13        6.66        5.70     19.81 o 
  -5   2  13       43.45       53.83      9.95 o 
  -4   2  13      188.10      168.99     12.66 o 
  -3   2  13        0.65       -0.68     19.62 o 
  -2   2  13        0.09        1.93     19.52 o 
  -1   2  13       48.87       21.94     21.26 o 
   0   2  13      108.15      116.67     11.31 o 
   1   2  13        0.03        4.64     19.91 o 
   2   2  13        0.14       12.85     19.23 o 
   3   2  13        0.03      -20.00     20.00 o 
   4   2  13      237.69      221.88     20.59 o 
   5   2  13       16.33      -20.39     20.39 o 
   6   2  13       43.25       25.90     20.10 o 
   7   2  13       10.55       22.81     20.00 o 
   8   2  13       18.70      -13.34     21.26 o 
   9   2  13        0.08       15.08      9.28 o 
  10   2  13       19.83       27.74     10.05 o 
  11   2  13        0.94       17.20     21.45 o 
  12   2  13        8.38       15.17     21.74 o 
 -19   3  13       23.60       18.65     22.81 o 
 -18   3  13        0.95       12.27      9.57 o 
 -17   3  13        1.78      -18.46     21.26 o 
 -16   3  13       12.30       22.03     23.00 o 
 -15   3  13       14.59       19.33      9.95 o 
 -14   3  13       94.38       86.80     11.12 o 
 -13   3  13       46.82       52.00     10.05 o 
 -12   3  13        1.34       28.41      9.18 o 
 -11   3  13       23.94       12.47     20.87 o 
 -10   3  13      259.17      269.94     23.78 o 
  -9   3  13      116.49      119.86     11.70 o 
  -8   3  13       98.68      104.87     10.63 o 
  -7   3  13        0.68        4.25     19.71 o 
  -6   3  13       80.29      114.82     14.79 o 
  -5   3  13        1.13        0.68     19.91 o 
  -4   3  13        1.36        9.76     18.65 o 
  -3   3  13      174.40      181.26     15.37 o 
  -2   3  13       26.28       27.83      8.99 o 
  -1   3  13       13.49       16.91     20.00 o 
   0   3  13        4.91       14.50      8.89 o 
   1   3  13       68.24       77.42     10.34 o 
   2   3  13       25.25       16.14     21.07 o 
   3   3  13       10.47       12.76     19.91 o 
   4   3  13       18.37       26.09      9.57 o 
   5   3  13       81.09       70.27     10.73 o 
   6   3  13       14.03       14.40     20.68 o 
   7   3  13       28.10        9.86     22.23 o 
   8   3  13        5.50       21.74      9.47 o 
   9   3  13        6.51      -24.06     24.06 o 
  10   3  13        2.41      -21.36     22.42 o 
 -16   4  13       10.83        9.86     24.64 o 
 -15   4  13        0.10       11.40     22.32 o 
 -14   4  13       83.02       71.33     11.31 o 
 -13   4  13       66.11       29.57     22.91 o 
 -12   4  13        2.46       -2.51     21.26 o 
 -11   4  13       39.83       -9.76     23.48 o 
 -10   4  13        6.87       14.01      9.76 o 
  -9   4  13      171.19      163.27     13.92 o 
  -8   4  13        9.76       26.77     21.16 o 
  -7   4  13       24.71        4.74     21.26 o 
  -6   4  13       68.71       86.41     10.44 o 
  -5   4  13       48.81       32.86     10.44 o 
  -4   4  13        3.52        4.64      9.47 o 
  -3   4  13      183.57      174.20     14.31 o 
  -2   4  13        0.75        6.28     20.87 o 
  -1   4  13       14.91       22.90     20.68 o 
   0   4  13       31.96      -20.68     22.52 o 
   1   4  13       51.85       47.26     10.24 o 
   2   4  13        0.12      -20.97     20.97 o 
   3   4  13        0.47        5.80     20.78 o 
   4   4  13       33.51       22.03     22.42 o 
   5   4  13      204.35      231.24     21.07 o 
   6   4  13        6.38        1.74     22.13 o 
   7   4  13       30.62       42.33     10.63 o 
  -9   5  13        4.29      -15.37     22.42 o 
  -8   5  13        1.31      -22.81     22.81 o 
  -7   5  13        9.43      -15.95     23.10 o 
  -6   5  13        0.01      -15.95     22.13 o 
  -5   5  13       10.31       10.63     20.39 o 
  -4   5  13       10.36       21.16     22.23 o 
  -3   5  13        0.50       -7.05     22.71 o 
  -2   5  13        0.93       22.23     21.55 o 
  -1   5  13       29.25        1.84     23.39 o 
 -21   0  14       29.21        7.92     23.00 o 
 -20   0  14        9.39      -21.55     21.55 o 
 -19   0  14        0.05       10.82     20.78 o 
 -18   0  14       16.02        8.89     21.07 o 
 -17   0  14       22.29       -2.32     20.58 o 
 -16   0  14       13.32       -1.55     19.52 o 
 -15   0  14       59.78       63.69      9.95 o 
 -14   0  14       10.55       -9.76      9.76 o 
 -13   0  14        0.81      -19.33     19.33 o 
 -12   0  14       49.96       53.64      9.28 o 
 -11   0  14       40.05       14.98     19.43 o 
 -10   0  14        6.27        0.00     19.23 o 
  -9   0  14      348.90      333.05     22.24 o 
  -8   0  14       55.25       57.12     10.05 o 
  -7   0  14        0.09        9.28      9.37 o 
  -6   0  14        0.48       -0.48      9.18 o 
  -5   0  14       20.47       21.94     19.72 o 
  -4   0  14       24.69       35.27      9.57 o 
  -3   0  14       44.67       61.95     10.15 o 
  -2   0  14      302.45      285.25     19.34 o 
  -1   0  14        7.91        9.86      9.28 o 
   0   0  14      183.33      180.29     13.24 o 
   1   0  14      162.87      154.09     13.15 o 
   2   0  14       33.49       52.77      9.18 o 
   3   0  14       84.27       72.39     10.05 o 
   4   0  14      180.15      203.39     18.37 o 
   5   0  14       30.93       35.28      9.47 o 
   6   0  14      212.79      225.25     20.21 o 
   7   0  14       11.47       23.39     20.68 o 
   8   0  14       97.76      109.99     11.31 o 
   9   0  14       12.09        1.64     20.29 o 
  10   0  14       95.96       83.70     11.12 o 
  11   0  14        2.36      -23.58     23.58 o 
 -21   1  14       22.51       32.47     10.34 o 
 -20   1  14        3.20        3.96      9.76 o 
 -19   1  14       21.02        8.41     22.03 o 
 -18   1  14       64.01       65.04     10.53 o 
 -17   1  14       25.23       34.31      9.76 o 
 -16   1  14       24.49        0.77     20.97 o 
 -15   1  14        1.05      -21.94     21.94 o 
 -14   1  14       31.19        2.90     21.07 o 
 -13   1  14        5.83       -1.45     19.81 o 
 -12   1  14       21.97       16.04      8.79 o 
 -11   1  14        0.53      -19.23     19.23 o 
 -10   1  14       25.49       19.04     19.43 o 
  -9   1  14      112.37      108.55     10.34 o 
  -8   1  14        1.27      -13.53     20.29 o 
  -7   1  14       98.93       88.92     11.12 o 
  -6   1  14       32.27       34.50     12.56 o 
  -5   1  14       60.20       55.96     10.15 o 
  -4   1  14       52.04       36.44     12.66 o 
  -3   1  14       28.53       19.04     12.47 o 
  -2   1  14       28.66       42.91      9.86 o 
  -1   1  14       57.61       77.90     10.24 o 
   0   1  14       65.51       65.34      9.86 o 
   1   1  14       38.93       43.97      9.28 o 
   2   1  14        0.00      -20.00     20.00 o 
   3   1  14       15.68       34.02      9.18 o 
   4   1  14       84.15       59.64      9.96 o 
   5   1  14        0.28       10.53     20.10 o 
   6   1  14        6.87      -21.74     21.74 o 
   7   1  14        0.04        8.21      9.08 o 
   8   1  14       38.64       46.58     10.15 o 
   9   1  14        8.85      -10.05     21.26 o 
  10   1  14       19.47       34.21      9.86 o 
  11   1  14        0.17       17.88     21.55 o 
 -19   2  14       19.20       28.90     22.61 o 
 -18   2  14       31.21       11.89     23.39 o 
 -17   2  14       98.71       79.35     11.41 o 
 -16   2  14      106.35      121.40     11.79 o 
 -15   2  14       16.22       -0.77     20.39 o 
 -14   2  14        2.47       -1.55     20.78 o 
 -13   2  14      106.98      138.51     14.31 o 
 -12   2  14       30.95       30.15      9.47 o 
 -11   2  14       92.15       91.63     10.83 o 
 -10   2  14       40.47       33.34      9.08 o 
  -9   2  14      174.14      190.83     17.88 o 
  -8   2  14        4.04        1.35     19.42 o 
  -7   2  14        5.08        7.63     19.81 o 
  -6   2  14       50.09       51.32      9.37 o 
  -5   2  14      115.34      127.20     11.99 o 
  -4   2  14        0.00       -5.51     19.52 o 
  -3   2  14      162.14      163.76     13.92 o 
  -2   2  14       57.08       46.20      9.57 o 
  -1   2  14        1.98       10.82      8.99 o 
   0   2  14       85.44       79.26     10.34 o 
   1   2  14      231.28      225.17     20.21 o 
   2   2  14      103.94      109.51     11.12 o 
   3   2  14       65.05       63.40     10.05 o 
   4   2  14       40.26       23.19      9.66 o 
   5   2  14      124.05      117.54     11.31 o 
   6   2  14        1.78       15.17      9.57 o 
   7   2  14       22.14       23.97     21.26 o 
   8   2  14       41.90       83.69     10.63 o 
   9   2  14        5.40      -22.90     22.90 o 
  10   2  14       29.31       40.98     10.53 o 
 -17   3  14        8.17        7.05     23.39 o 
 -16   3  14      138.33      132.04     12.47 o 
 -15   3  14       62.66       13.53     23.10 o 
 -14   3  14        2.10       13.24     21.65 o 
 -13   3  14       33.97       26.77     22.13 o 
 -12   3  14       16.80       15.95     20.97 o 
 -11   3  14        5.57       38.66     11.89 o 
 -10   3  14      217.89      199.54     17.79 o 
  -9   3  14       29.83       18.36      9.86 o 
  -8   3  14       58.75       64.37     10.15 o 
  -7   3  14        1.74       22.71      9.18 o 
  -6   3  14       25.01       23.97      9.47 o 
  -5   3  14       29.35       22.23      9.66 o 
  -4   3  14       64.19       82.06     10.34 o 
  -3   3  14       25.61      -21.45     21.45 o 
  -2   3  14       30.69       -3.00     22.52 o 
  -1   3  14       13.16       23.77     20.29 o 
   0   3  14        0.55        3.09     20.20 o 
   1   3  14        6.49      -17.20     20.39 o 
   2   3  14       16.25      -16.72     22.03 o 
   3   3  14        0.71        7.25     20.58 o 
   4   3  14        9.11       12.66      9.66 o 
   5   3  14      195.14      183.09     16.72 o 
   6   3  14       23.59       27.83     10.15 o 
   7   3  14       18.90        2.61     23.29 o 
 -13   4  14       62.98       80.70     11.40 o 
 -12   4  14       41.12       16.43     10.92 o 
 -11   4  14        0.58       11.31     22.61 o 
 -10   4  14       26.58       -1.74     22.23 o 
  -9   4  14       36.60       10.15     22.71 o 
  -8   4  14       16.34       21.07     22.71 o 
  -7   4  14       44.64        5.03     22.04 o 
  -6   4  14        1.21       -6.67     21.26 o 
  -5   4  14       41.14       -2.51     22.52 o 
  -4   4  14       14.11       26.29      9.57 o 
  -3   4  14        1.01      -14.21     21.84 o 
  -2   4  14        0.64       -5.03      9.95 o 
  -1   4  14       74.58       12.76     24.45 o 
   0   4  14       15.06       -5.12     22.61 o 
   1   4  14        2.91      -12.08     23.10 o 
   2   4  14        1.77        7.63     10.15 o 
   3   4  14        1.09      -23.19     23.39 o 
 -19   1  15       59.23       57.12     10.82 o 
 -18   1  15        0.47       13.05     22.61 o 
 -17   1  15       57.87       57.41     10.53 o 
 -16   1  15       21.21        3.09     10.34 o 
 -15   1  15        2.49        7.25     20.29 o 
 -14   1  15        2.68       11.89     19.91 o 
 -13   1  15       20.37        4.64     19.81 o 
 -12   1  15        9.41       12.18     19.71 o 
 -11   1  15        7.54      -20.58     20.58 o 
 -10   1  15        7.82       10.34     19.23 o 
  -9   1  15       33.59       42.62      9.28 o 
  -8   1  15        6.34       -5.03     20.20 o 
  -7   1  15       14.97        8.60     20.29 o 
  -6   1  15       30.44       30.35      9.18 o 
  -5   1  15       37.99       19.43     21.36 o 
  -4   1  15        1.13        9.37     19.52 o 
  -3   1  15      124.62      122.08     12.95 o 
  -2   1  15        3.46       21.84     19.52 o 
  -1   1  15       71.78       86.79     10.34 o 
   0   1  15       37.63       47.45      9.57 o 
   1   1  15       56.17       57.51      9.95 o 
   2   1  15       85.25       90.18     10.63 o 
   3   1  15        1.26       10.92     20.49 o 
   4   1  15        3.65       17.49      9.08 o 
   5   1  15       10.05       29.86      9.37 o 
   6   1  15        0.02       12.56     20.10 o 
   7   1  15        3.79        5.12     20.39 o 
   8   1  15        2.71        0.87      9.86 o 
 -17   2  15      132.87      117.92     12.28 o 
 -16   2  15       33.09       14.59     24.16 o 
 -15   2  15       30.19       28.61     21.94 o 
 -14   2  15        7.54       12.08      9.76 o 
 -13   2  15        1.30       10.53     20.39 o 
 -12   2  15       39.98       16.72     23.00 o 
 -11   2  15      109.88      154.75     12.18 o 
 -10   2  15       10.95        0.77     21.45 o 
  -9   2  15        4.49       17.59     21.26 o 
  -8   2  15       18.10       19.81     20.78 o 
  -7   2  15        0.00       -6.09     19.62 o 
  -6   2  15       30.30        9.08     21.65 o 
  -5   2  15       66.38       65.34      9.95 o 
  -4   2  15       56.62       57.89      9.95 o 
  -3   2  15        0.73       -6.86     20.10 o 
  -2   2  15       39.24       32.57      9.57 o 
  -1   2  15       24.21       23.87     20.87 o 
   0   2  15       54.16       69.20     10.15 o 
   1   2  15       13.86        9.95      9.57 o 
   2   2  15       24.71       19.14      9.95 o 
   3   2  15       23.41       19.81      9.76 o 
   4   2  15       25.97       35.18      9.76 o 
   5   2  15        1.07       11.02     20.58 o 
   6   2  15        6.46      -22.03     22.03 o 
   7   2  15       22.79       28.22     10.53 o 
 -15   3  15        2.75       17.68     10.15 o 
 -14   3  15       47.08        9.66     24.26 o 
 -13   3  15       20.72        2.61     22.42 o 
 -12   3  15        6.25       -8.50     22.23 o 
 -11   3  15        1.42       13.43     20.87 o 
 -10   3  15       10.92      -13.34     23.00 o 
  -9   3  15       29.47       26.09      9.76 o 
  -8   3  15      113.03      118.70     11.99 o 
  -7   3  15       23.38       12.18      9.76 o 
  -6   3  15       27.66       35.85      9.76 o 
  -5   3  15       22.87       56.15     10.05 o 
  -4   3  15       30.60       20.20      9.76 o 
  -3   3  15        9.77      -21.74     21.74 o 
  -2   3  15        4.81       27.16     20.68 o 
  -1   3  15        7.62      -21.55     21.55 o 
   0   3  15        1.86        2.51     21.07 o 
   1   3  15        2.72        4.25     20.49 o 
   2   3  15       23.15       42.04     10.15 o 
   3   3  15        0.39        7.83     20.87 o 
   4   3  15        0.06      -25.71     25.71 o 
  -8   4  15        0.90       -2.71     20.87 o 
  -7   4  15        0.42      -12.56     21.74 o 
  -6   4  15        9.34       11.60     21.84 o 
  -5   4  15       33.41       -1.84     22.52 o 
  -4   4  15        0.83        6.86     10.34 o 
  -3   4  15       26.69       -2.71     23.10 o 
 -17   0  16       17.82       13.34     22.13 o 
 -16   0  16        1.54       14.98      9.86 o 
 -15   0  16       25.54       26.09     10.05 o 
 -14   0  16        2.80      -21.07     21.07 o 
 -13   0  16       19.79      -10.73     21.26 o 
 -12   0  16       43.06       51.61      9.95 o 
 -11   0  16        2.45        1.64     20.68 o 
 -10   0  16        1.08      -23.29     23.29 o 
  -9   0  16       52.90       59.24     10.05 o 
  -8   0  16       28.03       17.88     21.07 o 
  -7   0  16      116.16      114.54     11.41 o 
  -6   0  16       21.68        8.50     20.97 o 
  -5   0  16       49.25       52.87      9.86 o 
  -4   0  16        0.41       12.37     20.49 o 
  -3   0  16       27.68        6.96     20.78 o 
  -2   0  16        0.95      -21.74     21.74 o 
  -1   0  16      304.73      293.94     26.20 o 
   0   0  16      112.41       91.82     11.60 o 
   1   0  16        2.66      -17.01     22.61 o 
   2   0  16       93.26      109.12     11.31 o 
   3   0  16      123.43      145.86     16.43 o 
   4   0  16        0.38      -14.59     21.45 o 
   5   0  16       22.28       16.62     21.65 o 
   6   0  16       10.53       -9.86     22.90 o 
 -16   1  16       11.49      -11.50     22.90 o 
 -15   1  16        0.64      -19.91     22.32 o 
 -14   1  16       18.51       26.29      9.76 o 
 -13   1  16       16.88       15.85      9.95 o 
 -12   1  16       59.44       52.96     10.73 o 
 -11   1  16        7.06       17.59      9.47 o 
 -10   1  16       62.84       76.74     10.34 o 
  -9   1  16       39.84      -17.49     23.00 o 
  -8   1  16       22.61       25.22     20.78 o 
  -7   1  16       63.65       57.60     10.34 o 
  -6   1  16       13.56       10.82      9.57 o 
  -5   1  16        0.04      -14.88     20.87 o 
  -4   1  16        3.36       -7.83     20.10 o 
  -3   1  16      106.17       88.34     10.92 o 
  -2   1  16       25.00       35.37      9.76 o 
  -1   1  16       65.52       10.44     22.71 o 
   0   1  16       20.74       13.05     20.68 o 
   1   1  16       67.05       66.98     10.63 o 
   2   1  16        5.59      -21.55     21.55 o 
   3   1  16       31.30       35.56     10.15 o 
   4   1  16        7.93       -3.48     21.45 o 
   5   1  16        9.93        7.15     22.42 o 
 -15   2  16       24.53       22.52     23.00 o 
 -14   2  16        2.18      -38.66     38.66 o 
 -13   2  16       17.13        6.09     21.94 o 
 -12   2  16       69.40       81.48     10.73 o 
 -11   2  16        0.29      -19.42     22.32 o 
 -10   2  16        3.08      -13.34     22.03 o 
  -9   2  16      116.07      109.71     11.89 o 
  -8   2  16      153.23      156.40     17.21 o 
  -7   2  16       12.95       22.23      9.66 o 
  -6   2  16       13.82        0.00     20.78 o 
  -5   2  16       25.02        5.70     22.61 o 
  -4   2  16       22.47      -23.00     23.00 o 
  -3   2  16        1.24        0.00     20.39 o 
  -2   2  16       26.26       23.48     10.15 o 
  -1   2  16       10.13       15.08     21.94 o 
   0   2  16       19.32       18.65     22.52 o 
   1   2  16        3.13       18.07     20.58 o 
   2   2  16       11.97       34.31      9.76 o 
   3   2  16        0.76       -6.57      9.76 o 
 -10   3  16       13.50       14.98     10.05 o 
  -9   3  16        0.30      -22.13     22.90 o 
  -8   3  16       42.75       25.03     10.63 o 
  -7   3  16        5.34       21.94     20.78 o 
  -6   3  16       47.79       55.09     10.63 o 
  -5   3  16       20.39        6.09     21.26 o 
  -4   3  16        0.93       10.53     21.45 o 
  -3   3  16        7.54       27.74      9.76 o 
  -2   3  16        3.31       -1.74     21.55 o 
  -1   3  16        0.39      -23.10     23.10 o 
 -13   1  17        3.54      -14.40     21.84 o 
 -12   1  17       40.12       20.39     22.23 o 
 -11   1  17        0.14        8.70     21.94 o 
 -10   1  17       14.82       16.14      9.76 o 
  -9   1  17        6.18       19.81     19.91 o 
  -8   1  17       26.35       31.31     10.15 o 
  -7   1  17        8.12       -6.86     20.97 o 
  -6   1  17        1.15      -17.01     21.36 o 
  -5   1  17       80.43       87.18     11.11 o 
  -4   1  17       35.10       49.68     10.44 o 
  -3   1  17       72.15       77.61     10.82 o 
  -2   1  17       76.12       93.36     11.50 o 
  -1   1  17      167.92      160.46     13.34 o 
   0   1  17       19.47       28.70     10.24 o 
   1   1  17        0.28      -16.14     21.84 o 
 -10   2  17        4.60      -23.10     23.10 o 
  -9   2  17      107.78      119.95     12.37 o 
  -8   2  17        5.04        0.87     22.32 o 
  -7   2  17       12.09       -6.18     22.90 o 
  -6   2  17        1.30        5.32     21.36 o 
  -5   2  17       23.14       23.10     21.45 o 
  -4   2  17       12.37       26.67     21.94 o 
  -3   2  17        0.06       18.75     21.36 o 
  -2   2  17       21.86       10.82     22.90 o 
                                                 
